# Supplementary material for: Mitochondrial sequence variants: testing imputation accuracy and their association with dairy cattle milk traits
Source: Genet Sel Evol. 2024 Sep 12;56:62. doi: 10.1186/s12711-024-00931-5 (PMC11391750; doi:10.1186/s12711-024-00931-5)
Supplement: Supplementary file 1 — Additional file 1: Table S1. XT-50k mitochondrial genotyping positions, SNP name and lift over position on the mitochondrial reference genome CM008198.1. Table S2. List of mitochondrial HD SNP markers overlapping reference population genotypes. Table S3. Summary statistics of imputation accuracies for mitochondrial sequence variants in the reference and validation population. Table S4. WAS results for milk traits using 9515 cows with real mitochondrial xt-50k genotypes and imputed sequence variants (DR2 > 0.9). [file 12711_2024_931_MOESM1_ESM.xlsx]

## Sheet: Table S1
Additional file 1 Table S1. XT-50k mitochondrial genotyping positions, SNP name and lift over position on the mirochondrial reference genome CM008198.1.
Chr	Pos(bp)	SNP Name in XT-50k	New Pos*	Segregating in Ref populationⸯ
MT	190	BovineHD3200000002	190	Yes
MT	735	BovineHD3200000015	737	No
MT	1499	BovineHD3200000033	1501	Yes
MT	2542	BovineHD3200000050	2544	Yes
MT	2558	BovineHD3200000051	2560	Yes
MT	3355	BovineHD3200000072	3357	Yes
MT	3802	BovineHD3200000088	3804	No
MT	4292	BovineHD3200000097	4294	Yes
MT	4361	BovineHD3200000099	4363	Yes
MT	5045	BovineHD3200000112	5047	Yes
MT	6367	BovineHD3200000141	6369	Yes
MT	7542	BovineHD3200000180	7544	Yes
MT	7775	BovineHD3200000190	7777	Yes
MT	7931	BovineHD3200000194	7933	No
MT	8326	BovineHD3200000202	8328	Yes
MT	9068	BovineHD3200000226	9070	Yes
MT	9729	BovineHD3200000244	9731	Yes
MT	9978	BovineHD3200000252	9980	No
MT	10907	BovineHD3200000271	10909	Yes
MT	12579	BovineHD3200000304	12581	Yes
MT	12730	BovineHD3200000311	12732	Yes
MT	13485	BovineHD3200000336	13487	No
MT	13671	BovineHD3200000341	13673	Yes
MT	14416	BovineHD3200000354	14418	Yes
MT	14434	BovineHD3200000355	14436	Yes
MT	14523	BovineHD3200000359	14525	Yes
MT	15221	BovineHD3200000380	15223	Yes
			27	22
Reference population: Quality checked mitochondrial sequences of 1883 animals
Test population: 516 animals from the reference population belonging to Holstein, Jersey and Reds
New pos: Position adjusting to the mitochondrial reference genome (CM008198.1) used for the alignment of the sequences of the reference population
Chr_Pos_SNP name are derived from the genotyping map
ⸯIf the genotype positions are present in the reference population genotypes

## Sheet: Table S2
Additional file 1 Table S2. List of mitochondrial HD SNP markers overlapping reference population genotypes.
Chr	Pos	SNP name in HD	New_pos	Segregating in reference set
MT	190	BovineHD3200000002	190	Yes
MT	250	BovineHD3200000004	251	No
MT	435	BovineHD3200000005	436	No
MT	480	BovineHD3200000006	481	No
MT	525	BovineHD3200000008	526	No
MT	656	BovineHD3200000011	658	No
MT	679	BovineHD3200000012	681	No
MT	694	BovineHD3200000013	696	No
MT	713	BovineHD3200000014	715	No
MT	735	BovineHD3200000015	737	No
MT	858	BovineHD3200000016	860	No
MT	887	BovineHD3200000017	889	No
MT	1060	BovineHD3200000020	1062	No
MT	1081	BovineHD3200000021	1083	No
MT	1110	BovineHD3200000022	1112	No
MT	1141	BovineHD3200000023	1143	No
MT	1212	BovineHD3200000024	1214	No
MT	1293	BovineHD3200000025	1295	No
MT	1317	BovineHD3200000026	1319	No
MT	1347	BovineHD3200000027	1349	No
MT	1359	BovineHD3200000028	1361	Yes
MT	1373	BovineHD3200000029	1375	No
MT	1406	BovineHD3200000030	1408	No
MT	1427	BovineHD3200000031	1429	No
MT	1439	BovineHD3200000032	1441	No
MT	1499	BovineHD3200000033	1501	Yes
MT	1577	BovineHD3200000034	1579	No
MT	1593	BovineHD3200000035	1595	Yes
MT	1783	BovineHD3200000036	1785	No
MT	1802	BovineHD3200000037	1804	No
MT	1817	BovineHD3200000038	1819	No
MT	1929	BovineHD3200000041	1931	No
MT	2295	BovineHD3200000043	2297	No
MT	2355	BovineHD3200000044	2357	No
MT	2378	BovineHD3200000045	2380	No
MT	2403	BovineHD3200000046	2405	No
MT	2450	BovineHD3200000047	2452	No
MT	2498	BovineHD3200000048	2500	No
MT	2513	BovineHD3200000049	2515	No
MT	2542	BovineHD3200000050	2544	Yes
MT	2558	BovineHD3200000051	2560	Yes
MT	2637	BovineHD3200000052	2639	No
MT	2675	BovineHD3200000053	2677	No
MT	2706	BovineHD3200000054	2708	No
MT	2738	BovineHD3200000055	2740	No
MT	2760	BovineHD3200000056	2762	No
MT	2927	BovineHD3200000057	2929	No
MT	3017	BovineHD3200000058	3019	No
MT	3032	BovineHD3200000059	3034	No
MT	3085	BovineHD3200000060	3087	No
MT	3119	BovineHD3200000061	3121	Yes
MT	3138	BovineHD3200000062	3140	No
MT	3168	BovineHD3200000063	3170	No
MT	3190	BovineHD3200000064	3192	Yes
MT	3215	BovineHD3200000065	3217	No
MT	3246	BovineHD3200000066	3248	No
MT	3263	BovineHD3200000067	3265	No
MT	3280	BovineHD3200000068	3282	No
MT	3299	BovineHD3200000069	3301	No
MT	3315	BovineHD3200000070	3317	No
MT	3341	BovineHD3200000071	3343	Yes
MT	3355	BovineHD3200000072	3357	Yes
MT	3369	BovineHD3200000073	3371	No
MT	3391	BovineHD3200000074	3393	Yes
MT	3434	BovineHD3200000075	3436	No
MT	3480	BovineHD3200000077	3482	No
MT	3492	BovineHD3200000078	3494	No
MT	3571	BovineHD3200000080	3573	Yes
MT	3601	BovineHD3200000081	3603	Yes
MT	3623	BovineHD3200000082	3625	No
MT	3635	BovineHD3200000083	3637	No
MT	3686	BovineHD3200000084	3688	No
MT	3702	BovineHD3200000085	3704	Yes
MT	3725	BovineHD3200000086	3727	No
MT	3761	BovineHD3200000087	3763	No
MT	3802	BovineHD3200000088	3804	No
MT	3863	BovineHD3200000090	3865	No
MT	3875	BovineHD3200000091	3877	Yes
MT	3959	BovineHD3200000093	3961	No
MT	4013	BovineHD3200000095	4015	No
MT	4167	BovineHD3200000096	4169	No
MT	4292	BovineHD3200000097	4294	Yes
MT	4323	BovineHD3200000098	4325	No
MT	4361	BovineHD3200000099	4363	Yes
MT	4497	BovineHD3200000100	4499	No
MT	4572	BovineHD3200000102	4574	No
MT	4584	BovineHD3200000103	4586	No
MT	4600	BovineHD3200000104	4602	No
MT	4625	BovineHD3200000105	4627	Yes
MT	4644	BovineHD3200000106	4646	No
MT	4655	BovineHD3200000107	4657	No
MT	4674	BovineHD3200000108	4676	No
MT	4757	BovineHD3200000109	4759	No
MT	4828	BovineHD3200000110	4830	No
MT	4970	BovineHD3200000111	4972	No
MT	5045	BovineHD3200000112	5047	Yes
MT	5067	BovineHD3200000113	5069	No
MT	5256	BovineHD3200000114	5258	No
MT	5291	BovineHD3200000115	5293	No
MT	5318	BovineHD3200000116	5320	No
MT	5457	BovineHD3200000117	5459	No
MT	5616	BovineHD3200000118	5618	No
MT	5686	BovineHD3200000120	5688	No
MT	5732	BovineHD3200000122	5734	No
MT	5754	BovineHD3200000123	5756	No
MT	5787	BovineHD3200000124	5789	No
MT	5827	BovineHD3200000125	5829	Yes
MT	5852	BovineHD3200000126	5854	No
MT	5952	BovineHD3200000128	5954	No
MT	5976	BovineHD3200000129	5978	No
MT	5995	BovineHD3200000130	5997	No
MT	6016	BovineHD3200000131	6018	No
MT	6038	BovineHD3200000132	6040	Yes
MT	6138	BovineHD3200000134	6140	No
MT	6232	BovineHD3200000137	6234	Yes
MT	6298	BovineHD3200000138	6300	Yes
MT	6347	BovineHD3200000140	6349	No
MT	6367	BovineHD3200000141	6369	Yes
MT	6401	BovineHD3200000143	6403	No
MT	6413	BovineHD3200000144	6415	No
MT	6436	BovineHD3200000145	6438	Yes
MT	6459	BovineHD3200000146	6461	No
MT	6501	BovineHD3200000147	6503	No
MT	6526	BovineHD3200000148	6528	Yes
MT	6566	BovineHD3200000149	6568	No
MT	6588	BovineHD3200000150	6590	No
MT	6623	BovineHD3200000151	6625	No
MT	6635	BovineHD3200000152	6637	No
MT	6658	BovineHD3200000153	6660	Yes
MT	6675	BovineHD3200000154	6677	No
MT	6687	BovineHD3200000155	6689	No
MT	6714	BovineHD3200000156	6716	No
MT	6735	BovineHD3200000157	6737	No
MT	6755	BovineHD3200000158	6757	No
MT	6803	BovineHD3200000159	6805	No
MT	6905	BovineHD3200000160	6907	No
MT	6944	BovineHD3200000162	6946	No
MT	6967	BovineHD3200000163	6969	No
MT	7022	BovineHD3200000164	7024	No
MT	7076	BovineHD3200000166	7078	No
MT	7104	BovineHD3200000168	7106	No
MT	7115	BovineHD3200000169	7117	No
MT	7178	BovineHD3200000170	7180	No
MT	7217	BovineHD3200000171	7219	Yes
MT	7266	BovineHD3200000173	7268	No
MT	7307	BovineHD3200000174	7309	No
MT	7345	BovineHD3200000175	7347	No
MT	7401	BovineHD3200000177	7403	No
MT	7480	BovineHD3200000178	7482	No
MT	7507	BovineHD3200000179	7509	No
MT	7542	BovineHD3200000180	7544	Yes
MT	7564	BovineHD3200000181	7566	No
MT	7602	BovineHD3200000182	7604	No
MT	7663	BovineHD3200000183	7665	No
MT	7683	BovineHD3200000184	7685	No
MT	7718	BovineHD3200000186	7720	No
MT	7731	BovineHD3200000187	7733	No
MT	7750	BovineHD3200000188	7752	No
MT	7761	BovineHD3200000189	7763	No
MT	7775	BovineHD3200000190	7777	Yes
MT	7798	BovineHD3200000191	7800	Yes
MT	7819	BovineHD3200000192	7821	No
MT	7905	BovineHD3200000193	7907	No
MT	7931	BovineHD3200000194	7933	No
MT	7942	BovineHD3200000195	7944	No
MT	7975	BovineHD3200000196	7977	No
MT	7988	BovineHD3200000197	7990	No
MT	8038	BovineHD3200000198	8040	No
MT	8078	BovineHD3200000199	8080	No
MT	8109	BovineHD3200000200	8111	No
MT	8121	BovineHD3200000201	8123	No
MT	8326	BovineHD3200000202	8328	Yes
MT	8359	BovineHD3200000203	8361	No
MT	8390	BovineHD3200000204	8392	No
MT	8447	BovineHD3200000205	8449	No
MT	8541	BovineHD3200000207	8543	No
MT	8570	BovineHD3200000208	8572	No
MT	8680	BovineHD3200000211	8682	No
MT	8702	BovineHD3200000212	8704	No
MT	8722	BovineHD3200000213	8724	No
MT	8780	BovineHD3200000215	8782	No
MT	8854	BovineHD3200000216	8856	No
MT	8867	BovineHD3200000217	8869	No
MT	8881	BovineHD3200000218	8883	No
MT	8926	BovineHD3200000220	8928	No
MT	8946	BovineHD3200000221	8948	No
MT	8968	BovineHD3200000222	8970	No
MT	8982	BovineHD3200000223	8984	No
MT	9001	BovineHD3200000224	9003	No
MT	9015	BovineHD3200000225	9017	No
MT	9068	BovineHD3200000226	9070	Yes
MT	9084	BovineHD3200000227	9086	No
MT	9132	BovineHD3200000228	9134	Yes
MT	9174	BovineHD3200000229	9176	No
MT	9191	BovineHD3200000230	9193	No
MT	9213	BovineHD3200000231	9215	No
MT	9240	BovineHD3200000232	9242	No
MT	9255	BovineHD3200000233	9257	No
MT	9453	BovineHD3200000234	9455	No
MT	9465	BovineHD3200000235	9467	No
MT	9496	BovineHD3200000236	9498	No
MT	9537	BovineHD3200000237	9539	No
MT	9549	BovineHD3200000238	9551	No
MT	9573	BovineHD3200000239	9575	No
MT	9589	BovineHD3200000240	9591	No
MT	9622	BovineHD3200000242	9624	No
MT	9729	BovineHD3200000244	9731	Yes
MT	9763	BovineHD3200000246	9765	No
MT	9883	BovineHD3200000248	9885	No
MT	9940	BovineHD3200000250	9942	No
MT	9978	BovineHD3200000252	9980	No
MT	10018	BovineHD3200000254	10020	No
MT	10037	BovineHD3200000255	10039	No
MT	10071	BovineHD3200000256	10073	Yes
MT	10103	BovineHD3200000257	10105	No
MT	10114	BovineHD3200000258	10116	Yes
MT	10162	BovineHD3200000259	10164	Yes
MT	10248	BovineHD3200000260	10250	No
MT	10323	BovineHD3200000261	10325	No
MT	10349	BovineHD3200000262	10351	Yes
MT	10371	BovineHD3200000263	10373	No
MT	10506	BovineHD3200000266	10508	No
MT	10600	BovineHD3200000267	10602	Yes
MT	10647	BovineHD3200000268	10649	No
MT	10674	BovineHD3200000269	10676	No
MT	10704	BovineHD3200000270	10706	No
MT	10907	BovineHD3200000271	10909	Yes
MT	10956	BovineHD3200000272	10958	No
MT	11002	BovineHD3200000273	11004	No
MT	11105	BovineHD3200000274	11107	No
MT	11197	BovineHD3200000276	11199	No
MT	11218	BovineHD3200000277	11220	No
MT	11253	BovineHD3200000278	11255	No
MT	11311	BovineHD3200000280	11313	Yes
MT	11327	BovineHD3200000281	11329	No
MT	11360	BovineHD3200000282	11362	No
MT	11391	BovineHD3200000283	11393	No
MT	11436	BovineHD3200000284	11438	No
MT	11490	BovineHD3200000285	11492	No
MT	11511	BovineHD3200000286	11513	No
MT	11572	BovineHD3200000288	11574	No
MT	11584	BovineHD3200000289	11586	No
MT	11605	BovineHD3200000290	11607	No
MT	11646	BovineHD3200000291	11648	No
MT	11658	BovineHD3200000292	11660	No
MT	11669	BovineHD3200000293	11671	No
MT	11786	BovineHD3200000294	11788	No
MT	11831	BovineHD3200000295	11833	No
MT	11962	BovineHD3200000296	11964	No
MT	12039	BovineHD3200000297	12041	No
MT	12137	BovineHD3200000298	12139	Yes
MT	12158	BovineHD3200000299	12160	Yes
MT	12482	BovineHD3200000300	12484	No
MT	12502	BovineHD3200000301	12504	No
MT	12515	BovineHD3200000302	12517	No
MT	12560	BovineHD3200000303	12562	No
MT	12579	BovineHD3200000304	12581	Yes
MT	12593	BovineHD3200000305	12595	No
MT	12616	BovineHD3200000306	12618	No
MT	12649	BovineHD3200000307	12651	No
MT	12667	BovineHD3200000308	12669	No
MT	12687	BovineHD3200000309	12689	No
MT	12719	BovineHD3200000310	12721	No
MT	12730	BovineHD3200000311	12732	Yes
MT	12750	BovineHD3200000312	12752	Yes
MT	12787	BovineHD3200000313	12789	No
MT	12808	BovineHD3200000314	12810	No
MT	12826	BovineHD3200000315	12828	No
MT	12845	BovineHD3200000316	12847	No
MT	12865	BovineHD3200000317	12867	No
MT	12885	BovineHD3200000318	12887	Yes
MT	12915	BovineHD3200000319	12917	No
MT	12961	BovineHD3200000320	12963	No
MT	13038	BovineHD3200000321	13040	No
MT	13068	BovineHD3200000322	13070	No
MT	13096	BovineHD3200000323	13098	No
MT	13122	BovineHD3200000324	13124	Yes
MT	13161	BovineHD3200000325	13163	No
MT	13192	BovineHD3200000326	13194	No
MT	13226	BovineHD3200000327	13228	No
MT	13245	BovineHD3200000328	13247	No
MT	13256	BovineHD3200000329	13258	No
MT	13328	BovineHD3200000330	13330	No
MT	13356	BovineHD3200000331	13358	No
MT	13380	BovineHD3200000332	13382	Yes
MT	13459	BovineHD3200000335	13461	No
MT	13485	BovineHD3200000336	13487	No
MT	13498	BovineHD3200000337	13500	No
MT	13514	BovineHD3200000338	13516	No
MT	13558	BovineHD3200000339	13560	No
MT	13593	BovineHD3200000340	13595	Yes
MT	13671	BovineHD3200000341	13673	Yes
MT	13689	BovineHD3200000342	13691	Yes
MT	13717	BovineHD3200000343	13719	No
MT	13769	BovineHD3200000344	13771	No
MT	13836	BovineHD3200000346	13838	Yes
MT	13885	BovineHD3200000347	13887	Yes
MT	13989	BovineHD3200000348	13991	No
MT	14052	BovineHD3200000350	14054	No
MT	14142	BovineHD3200000351	14144	No
MT	14311	BovineHD3200000352	14313	No
MT	14416	BovineHD3200000354	14418	Yes
MT	14434	BovineHD3200000355	14436	Yes
MT	14452	BovineHD3200000356	14454	No
MT	14488	BovineHD3200000357	14490	No
MT	14503	BovineHD3200000358	14505	Yes
MT	14523	BovineHD3200000359	14525	Yes
MT	14554	BovineHD3200000360	14556	No
MT	14577	BovineHD3200000361	14579	No
MT	14595	BovineHD3200000362	14597	No
MT	14611	BovineHD3200000363	14613	No
MT	14730	BovineHD3200000366	14732	No
MT	14803	BovineHD3200000367	14805	No
MT	14825	BovineHD3200000368	14827	Yes
MT	14848	BovineHD3200000369	14850	No
MT	14866	BovineHD3200000370	14868	No
MT	14886	BovineHD3200000371	14888	No
MT	14906	BovineHD3200000372	14908	Yes
MT	14952	BovineHD3200000373	14954	No
MT	14976	BovineHD3200000374	14978	No
MT	15010	BovineHD3200000375	15012	No
MT	15092	BovineHD3200000376	15094	Yes
MT	15133	BovineHD3200000377	15135	No
MT	15168	BovineHD3200000378	15170	No
MT	15180	BovineHD3200000379	15182	No
MT	15221	BovineHD3200000380	15223	Yes
MT	15251	BovineHD3200000381	15253	No
MT	15277	BovineHD3200000382	15279	No
MT	15294	BovineHD3200000383	15296	No
MT	15308	BovineHD3200000384	15310	Yes
MT	15481	BovineHD3200000388	15483	No
MT	15505	BovineHD3200000389	15507	No
MT	15666	BovineHD3200000393	15668	No
MT	15894	BovineHD3200000395	15896	No
MT	15954	BovineHD3200000397	15956	No
MT	16042	BovineHD3200000399	16044	Yes
MT	16113	BovineHD3200000401	16115	Yes
MT	16135	BovineHD3200000402	16137	Yes
MT	16158	BovineHD3200000403	16160	No
MT	16176	BovineHD3200000404	16178	No
MT	16202	BovineHD3200000405	16204	Yes
MT	16231	BovineHD3200000406	16233	Yes
MT	16250	BovineHD3200000407	16252	Yes
TOTAL			343	70
Reference population: Mitochondrial sequences of 1883 animals
Test population: 516 animals
New position: Position adjusting by the mitochondrial reference genome (CM008198.1) used for the alignment of the sequences of the reference population
Chr_Pos_SNP name are derived from the genotyping map

## Sheet: Table S3
Additional file 1 Table S3. Summary statistics of imputation accuracies for mitochondrial sequence variants in the reference and validation population.
NE=Not Estimable due to the variant not segregating in imputed and/or real genotypes of the 516 Validation animals
NA= Accuracy result not available because the variant was a real genotype and therefore not imputed
ⸯthe empirical test of imputation accuracy (R2); *Beagle software estimated accuracy (DR2)
Chr	Pos	SNP name in XT-50k/HD if known	Old_pos	MAF in Ref	Genotyped or imputed ?	Segregating in 516 Test animals?	Correl Accuracy R	ⸯCorrel Accuracy (R2)	DR2-Beagle*	No. of test animals with Alt allele at the position	No.of Alt allele with imputation error	Imputation Alternate Allele Error Rate (proportion imputed incorrectly)	Region
MT	24			0.00637281	Imputed_seq	Yes	NE	NE	0	1	1	1	D-loop
MT	39			0.0100903	Imputed_seq	No	NE	NE	0	NotSegregating	0	NA	D-loop
MT	57			0.0015932	Imputed_seq	Yes	NE	NE	0	2	2	1	D-loop
MT	106			0.132767	Imputed_seq	Yes	0.366702	0.13447	0.12	35	30	0.857143	D-loop
MT	114			0.000531067	Imputed_seq	No	NE	NE	0	NotSegregating	0	NA	D-loop
MT	119			0.0175252	Imputed_seq	Yes	NE	NE	0	11	11	1	D-loop
MT	120			0.000531067	Imputed_seq	No	NE	NE	0	NotSegregating	0	NA	D-loop
MT	122			0.000531067	Imputed_seq	Yes	NE	NE	0	1	1	1	D-loop
MT	143			0.00106213	Imputed_seq	No	NE	NE	0	NotSegregating	0	NA	D-loop
MT	163			0.0122146	Imputed_seq	Yes	NE	NE	0	5	5	1	D-loop
MT	166			0.0913436	Imputed_seq	Yes	0.788245	0.621331	0.21	8	3	0.375	D-loop
MT	169			0.362719	Imputed_seq	Yes	0.221663	0.0491344	0.15	315	0	0	D-loop
MT	170			0.00212427	Imputed_seq	No	NE	NE	0.01	NotSegregating	0	NA	D-loop
MT	173			0.132236	Imputed_seq	Yes	0.305376	0.0932545	0.11	49	44	0.897959	D-loop
MT	177			0.00212427	Imputed_seq	Yes	NE	NE	0	2	0	0	D-loop
MT	178			0.00265534	Imputed_seq	No	NE	NE	0.04	NotSegregating	0	NA	D-loop
MT	179			0.00212427	Imputed_seq	Yes	NE	NE	0.08	2	2	1	D-loop
MT	183			0.00265534	Imputed_seq	No	NE	NE	0	NotSegregating	0	NA	D-loop
MT	201			0.0015932	Imputed_seq	Yes	NE	NE	0	1	1	1	D-loop
MT	203			0.00424854	Imputed_seq	Yes	NE	NE	0	4	4	1	D-loop
MT	206			0.0695698	Imputed_seq	Yes	1	1	1	5	0	0	D-loop
MT	215			0.331917	Imputed_seq	Yes	0.00542261	2.94047e-05	0.14	137	131	0.956204	D-loop
MT	222			0.00743494	Imputed_seq	No	NE	NE	0	NotSegregating	0	NA	D-loop
MT	223			0.000531067	Imputed_seq	No	NE	NE	0.02	NotSegregating	0	NA	D-loop
MT	226			0.000531067	Imputed_seq	No	NE	NE	0	NotSegregating	0	NA	D-loop
MT	227			0.00371747	Imputed_seq	Yes	NE	NE	0	1	1	1	D-loop
MT	228			0.00265534	Imputed_seq	Yes	NE	NE	0	1	1	1	D-loop
MT	232			0.000531067	Imputed_seq	No	NE	NE	0.04	NotSegregating	0	NA	D-loop
MT	233			0.0716941	Imputed_seq	Yes	0.911977	0.831703	0.96	5	0	0	D-loop
MT	234			0.0695698	Imputed_seq	Yes	1	1	0.96	5	0	0	D-loop
MT	235			0.0015932	Imputed_seq	Yes	NE	NE	0.04	1	1	1	D-loop
MT	236			0.00106213	Imputed_seq	Yes	NE	NE	0.04	1	1	1	D-loop
MT	244			0.0015932	Imputed_seq	No	NE	NE	0.5	NotSegregating	0	NA	D-loop
MT	248			0.00106213	Imputed_seq	Yes	NE	NE	0	1	1	1	D-loop
MT	249			0.0722252	Imputed_seq	Yes	0.788245	0.621331	1	8	3	0.375	D-loop
MT	250			0.0701009	Imputed_seq	Yes	1	1	1	5	0	0	D-loop
MT	283			0.000531067	Imputed_seq	No	NE	NE	0	NotSegregating	0	NA	D-loop
MT	290			0.000531067	Imputed_seq	No	NE	NE	0	NotSegregating	0	NA	D-loop
MT	293			0.00796601	Imputed_seq	Yes	NE	NE	0.04	2	2	1	D-loop
MT	297			0.0695698	Imputed_seq	Yes	1	1	1	5	0	0	D-loop
MT	301			0.0701009	Imputed_seq	Yes	1	1	1	5	0	0	D-loop
MT	302			0.0015932	Imputed_seq	No	NE	NE	0	NotSegregating	0	NA	D-loop
MT	319			0.000531067	Imputed_seq	No	NE	NE	0	NotSegregating	0	NA	D-loop
MT	330			0.000531067	Imputed_seq	No	NE	NE	0	NotSegregating	0	NA	D-loop
MT	336			0.00265534	Imputed_seq	Yes	NE	NE	0	1	1	1	D-loop
MT	364			0.346787	Imputed_seq	Yes	0.113938	0.0129819	0.13	283	240	0.848057	D-loop
MT	381			0.000531067	Imputed_seq	No	NE	NE	0.01	NotSegregating	0	NA	tRNA-Phe
MT	382			0.00106213	Imputed_seq	No	NE	NE	0	NotSegregating	0	NA	tRNA-Phe
MT	399			0.000531067	Imputed_seq	No	NE	NE	0	NotSegregating	0	NA	tRNA-Phe
MT	446			0.0015932	Imputed_seq	No	NE	NE	0	NotSegregating	0	NA	12S ribosomal RNA
MT	454			0.000531067	Imputed_seq	No	NE	NE	0	NotSegregating	0	NA	12S ribosomal RNA
MT	467			0.00265534	Imputed_seq	Yes	NE	NE	0.01	2	2	1	12S ribosomal RNA
MT	493			0.000531067	Imputed_seq	No	NE	NE	0	NotSegregating	0	NA	12S ribosomal RNA
MT	495			0.000531067	Imputed_seq	No	NE	NE	0.04	NotSegregating	0	NA	12S ribosomal RNA
MT	498			0.00371747	Imputed_seq	Yes	1	1	1	4	0	0	12S ribosomal RNA
MT	503			0.00106213	Imputed_seq	No	NE	NE	0	NotSegregating	0	NA	12S ribosomal RNA
MT	516			0.000531067	Imputed_seq	No	NE	NE	0	NotSegregating	0	NA	12S ribosomal RNA
MT	519			0.0695698	Imputed_seq	Yes	1	1	1	5	0	0	12S ribosomal RNA
MT	523			0.000531067	Imputed_seq	No	NE	NE	0	NotSegregating	0	NA	12S ribosomal RNA
MT	536			0.00106213	Imputed_seq	Yes	NE	NE	0	1	1	1	12S ribosomal RNA
MT	548			0.000531067	Imputed_seq	No	NE	NE	0	NotSegregating	0	NA	12S ribosomal RNA
MT	565			0.000531067	Imputed_seq	No	NE	NE	0	NotSegregating	0	NA	12S ribosomal RNA
MT	566			0.0015932	Imputed_seq	Yes	NE	NE	0	1	1	1	12S ribosomal RNA
MT	579			0.000531067	Imputed_seq	No	NE	NE	0	NotSegregating	0	NA	12S ribosomal RNA
MT	640			0.000531067	Imputed_seq	No	NE	NE	0	NotSegregating	0	NA	12S ribosomal RNA
MT	641			0.000531067	Imputed_seq	No	NE	NE	0	NotSegregating	0	NA	12S ribosomal RNA
MT	646			0.0015932	Imputed_seq	No	NE	NE	0.01	NotSegregating	0	NA	12S ribosomal RNA
MT	651			0.00584174	Imputed_seq	Yes	NE	NE	0.01	1	1	1	12S ribosomal RNA
MT	652			0.000531067	Imputed_seq	No	NE	NE	0	NotSegregating	0	NA	12S ribosomal RNA
MT	684			0.0015932	Imputed_seq	No	NE	NE	0	NotSegregating	0	NA	12S ribosomal RNA
MT	699			0.000531067	Imputed_seq	Yes	NE	NE	0	1	1	1	12S ribosomal RNA
MT	702			0.000531067	Imputed_seq	No	NE	NE	0	NotSegregating	0	NA	12S ribosomal RNA
MT	711			0.000531067	Imputed_seq	No	NE	NE	0	NotSegregating	0	NA	12S ribosomal RNA
MT	724			0.0605417	Imputed_seq	Yes	1	1	1	5	0	0	12S ribosomal RNA
MT	739			0.0695698	Imputed_seq	Yes	1	1	1	5	0	0	12S ribosomal RNA
MT	740			0.000531067	Imputed_seq	Yes	NE	NE	0	1	1	1	12S ribosomal RNA
MT	762			0.00212427	Imputed_seq	Yes	NE	NE	0.01	1	1	1	12S ribosomal RNA
MT	763			0.0701009	Imputed_seq	Yes	1	1	0.97	5	0	0	12S ribosomal RNA
MT	766			0.000531067	Imputed_seq	Yes	NE	NE	0	1	1	1	12S ribosomal RNA
MT	781			0.00212427	Imputed_seq	Yes	NE	NE	0	3	3	1	12S ribosomal RNA
MT	788			0.000531067	Imputed_seq	Yes	NE	NE	0	1	1	1	12S ribosomal RNA
MT	811			0.00531067	Imputed_seq	No	NE	NE	0	NotSegregating	0	NA	12S ribosomal RNA
MT	816			0.00637281	Imputed_seq	Yes	NE	NE	0	3	3	1	12S ribosomal RNA
MT	818			0.0695698	Imputed_seq	Yes	1	1	1	5	0	0	12S ribosomal RNA
MT	819			0.00106213	Imputed_seq	Yes	NE	NE	0	1	1	1	12S ribosomal RNA
MT	827			0.000531067	Imputed_seq	Yes	NE	NE	0	1	1	1	12S ribosomal RNA
MT	883			0.00106213	Imputed_seq	Yes	NE	NE	0	1	1	1	12S ribosomal RNA
MT	887			0.000531067	Imputed_seq	No	NE	NE	0	NotSegregating	0	NA	12S ribosomal RNA
MT	893			0.0015932	Imputed_seq	Yes	NE	NE	0	1	1	1	12S ribosomal RNA
MT	924			0.000531067	Imputed_seq	No	NE	NE	0	NotSegregating	0	NA	12S ribosomal RNA
MT	1013			0.00531067	Imputed_seq	Yes	NE	NE	0	4	4	1	12S ribosomal RNA
MT	1056			0.000531067	Imputed_seq	Yes	NE	NE	0	1	1	1	12S ribosomal RNA
MT	1063			0.00106213	Imputed_seq	No	NE	NE	0	NotSegregating	0	NA	12S ribosomal RNA
MT	1065			0.00106213	Imputed_seq	Yes	NE	NE	0	1	1	1	12S ribosomal RNA
MT	1072			0.000531067	Imputed_seq	No	NE	NE	0	NotSegregating	0	NA	12S ribosomal RNA
MT	1084			0.00265534	Imputed_seq	No	NE	NE	0.01	NotSegregating	0	NA	12S ribosomal RNA
MT	1085			0.00106213	Imputed_seq	No	NE	NE	0	NotSegregating	0	NA	12S ribosomal RNA
MT	1092			0.00637281	Imputed_seq	Yes	NE	NE	0	1	1	1	12S ribosomal RNA
MT	1130			0.0015932	Imputed_seq	No	NE	NE	0	NotSegregating	0	NA	12S ribosomal RNA
MT	1134			0.00424854	Imputed_seq	Yes	NE	NE	0.33	2	2	1	12S ribosomal RNA
MT	1152			0.0015932	Imputed_seq	Yes	NE	NE	0	3	3	1	12S ribosomal RNA
MT	1153			0.000531067	Imputed_seq	Yes	NE	NE	0	1	1	1	12S ribosomal RNA
MT	1157			0.0015932	Imputed_seq	No	NE	NE	0.08	NotSegregating	0	NA	12S ribosomal RNA
MT	1160			0.0695698	Imputed_seq	Yes	1	1	1	5	0	0	12S ribosomal RNA
MT	1163			0.000531067	Imputed_seq	No	NE	NE	0	NotSegregating	0	NA	12S ribosomal RNA
MT	1169			0.000531067	Imputed_seq	No	NE	NE	0	NotSegregating	0	NA	12S ribosomal RNA
MT	1173			0.000531067	Imputed_seq	No	NE	NE	0	NotSegregating	0	NA	12S ribosomal RNA
MT	1184			0.00106213	Imputed_seq	No	NE	NE	0	NotSegregating	0	NA	12S ribosomal RNA
MT	1196			0.00106213	Imputed_seq	Yes	NE	NE	0	1	1	1	12S ribosomal RNA
MT	1198			0.00265534	Imputed_seq	Yes	NE	NE	0.01	2	2	1	12S ribosomal RNA
MT	1205			0.000531067	Imputed_seq	No	NE	NE	0	NotSegregating	0	NA	12S ribosomal RNA
MT	1211			0.00106213	Imputed_seq	No	NE	NE	0	NotSegregating	0	NA	12S ribosomal RNA
MT	1228			0.000531067	Imputed_seq	No	NE	NE	0	NotSegregating	0	NA	12S ribosomal RNA
MT	1247			0.0015932	Imputed_seq	No	NE	NE	0.01	NotSegregating	0	NA	12S ribosomal RNA
MT	1257			0.000531067	Imputed_seq	No	NE	NE	0	NotSegregating	0	NA	12S ribosomal RNA
MT	1292			0.000531067	Imputed_seq	No	NE	NE	0	NotSegregating	0	NA	12S ribosomal RNA
MT	1300			0.0031864	Imputed_seq	Yes	NE	NE	0.01	1	1	1	12S ribosomal RNA
MT	1303			0.00637281	Imputed_seq	Yes	NE	NE	0	5	5	1	12S ribosomal RNA
MT	1304			0.00106213	Imputed_seq	No	NE	NE	0	NotSegregating	0	NA	12S ribosomal RNA
MT	1305			0.00212427	Imputed_seq	Yes	NE	NE	0	1	1	1	12S ribosomal RNA
MT	1310			0.000531067	Imputed_seq	No	NE	NE	0	NotSegregating	0	NA	12S ribosomal RNA
MT	1320			0.000531067	Imputed_seq	No	NE	NE	0	NotSegregating	0	NA	12S ribosomal RNA
MT	1321			0.000531067	Imputed_seq	No	NE	NE	0.01	NotSegregating	0	NA	12S ribosomal RNA
MT	1326			0.0015932	Imputed_seq	No	NE	NE	0	NotSegregating	0	NA	12S ribosomal RNA
MT	1329			0.00106213	Imputed_seq	No	NE	NE	0	NotSegregating	0	NA	12S ribosomal RNA
MT	1330			0.0015932	Imputed_seq	Yes	NE	NE	0	2	2	1	12S ribosomal RNA
MT	1333			0.000531067	Imputed_seq	Yes	NE	NE	0	1	1	1	12S ribosomal RNA
MT	1342			0.00212427	Imputed_seq	No	NE	NE	0.01	NotSegregating	0	NA	12S ribosomal RNA
MT	1361	BovineHD3200000028	1359	0.000531067	Imputed_HD	No	NE	NE	0	NotSegregating	0	NA	12S ribosomal RNA
MT	1382			0.000531067	Imputed_seq	Yes	NE	NE	0	1	1	1	12S ribosomal RNA
MT	1404			0.000531067	Imputed_seq	Yes	NE	NE	0	1	1	1	tRNA-Val
MT	1459			0.00477961	Imputed_seq	Yes	1	1	1	1	0	0	16S ribosomal RNA
MT	1461			0.0015932	Imputed_seq	No	NE	NE	0	NotSegregating	0	NA	16S ribosomal RNA
MT	1476			0.0695698	Imputed_seq	Yes	1	1	1	5	0	0	16S ribosomal RNA
MT	1483			0.00212427	Imputed_seq	No	NE	NE	0.08	NotSegregating	0	NA	16S ribosomal RNA
MT	1493			0.000531067	Imputed_seq	No	NE	NE	0	NotSegregating	0	NA	16S ribosomal RNA
MT	1494			0.0690388	Imputed_seq	Yes	1	1	1	5	0	0	16S ribosomal RNA
MT	1497			0.0339883	Imputed_seq	Yes	1	1	0.73	5	0	0	16S ribosomal RNA
MT	1518			0.00106213	Imputed_seq	No	NE	NE	0.01	NotSegregating	0	NA	16S ribosomal RNA
MT	1520			0.000531067	Imputed_seq	No	NE	NE	0	NotSegregating	0	NA	16S ribosomal RNA
MT	1554			0.0015932	Imputed_seq	Yes	NE	NE	0	1	1	1	16S ribosomal RNA
MT	1555			0.000531067	Imputed_seq	No	NE	NE	0	NotSegregating	0	NA	16S ribosomal RNA
MT	1557			0.000531067	Imputed_seq	No	NE	NE	0	NotSegregating	0	NA	16S ribosomal RNA
MT	1587			0.000531067	Imputed_seq	Yes	NE	NE	0	1	1	1	16S ribosomal RNA
MT	1595	BovineHD3200000035	1593	0.419543	Imputed_HD	Yes	0.119924	0.0143819	0.06	202	173	0.856436	16S ribosomal RNA
MT	1602			0.000531067	Imputed_seq	Yes	NE	NE	0	1	1	1	16S ribosomal RNA
MT	1635			0.000531067	Imputed_seq	No	NE	NE	0	NotSegregating	0	NA	16S ribosomal RNA
MT	1659			0.000531067	Imputed_seq	No	NE	NE	0.08	NotSegregating	0	NA	16S ribosomal RNA
MT	1664			0.000531067	Imputed_seq	No	NE	NE	0	NotSegregating	0	NA	16S ribosomal RNA
MT	1679			0.0695698	Imputed_seq	Yes	0.742762	0.551695	1	6	1	0.166667	16S ribosomal RNA
MT	1731			0.00212427	Imputed_seq	Yes	NE	NE	0	2	2	1	16S ribosomal RNA
MT	1788			0.000531067	Imputed_seq	No	NE	NE	0	NotSegregating	0	NA	16S ribosomal RNA
MT	1826			0.0695698	Imputed_seq	Yes	1	1	1	5	0	0	16S ribosomal RNA
MT	1855			0.00106213	Imputed_seq	No	NE	NE	0	NotSegregating	0	NA	16S ribosomal RNA
MT	1863			0.000531067	Imputed_seq	Yes	NE	NE	0	1	1	1	16S ribosomal RNA
MT	1865			0.00265534	Imputed_seq	Yes	NE	NE	0.33	1	1	1	16S ribosomal RNA
MT	1867			0.00106213	Imputed_seq	No	NE	NE	0.01	NotSegregating	0	NA	16S ribosomal RNA
MT	1871			0.0701009	Imputed_seq	Yes	1	1	1	5	0	0	16S ribosomal RNA
MT	1872			0.000531067	Imputed_seq	No	NE	NE	0	NotSegregating	0	NA	16S ribosomal RNA
MT	1876			0.00106213	Imputed_seq	Yes	NE	NE	0	1	1	1	16S ribosomal RNA
MT	1881			0.00212427	Imputed_seq	Yes	NE	NE	0	2	2	1	16S ribosomal RNA
MT	1902			0.000531067	Imputed_seq	No	NE	NE	0	NotSegregating	0	NA	16S ribosomal RNA
MT	1912			0.000531067	Imputed_seq	No	NE	NE	0	NotSegregating	0	NA	16S ribosomal RNA
MT	1953			0.0015932	Imputed_seq	No	NE	NE	0	NotSegregating	0	NA	16S ribosomal RNA
MT	1954			0.000531067	Imputed_seq	Yes	NE	NE	0	1	1	1	16S ribosomal RNA
MT	1959			0.000531067	Imputed_seq	No	NE	NE	0	NotSegregating	0	NA	16S ribosomal RNA
MT	2011			0.0015932	Imputed_seq	No	NE	NE	0	NotSegregating	0	NA	16S ribosomal RNA
MT	2018			0.0695698	Imputed_seq	Yes	1	1	1	5	0	0	16S ribosomal RNA
MT	2060			0.000531067	Imputed_seq	No	NE	NE	0	NotSegregating	0	NA	16S ribosomal RNA
MT	2087			0.00106213	Imputed_seq	Yes	NE	NE	0	1	1	1	16S ribosomal RNA
MT	2101			0.0695698	Imputed_seq	Yes	1	1	1	5	0	0	16S ribosomal RNA
MT	2118			0.000531067	Imputed_seq	Yes	NE	NE	0.04	1	1	1	16S ribosomal RNA
MT	2119			0.000531067	Imputed_seq	Yes	NE	NE	0	2	2	1	16S ribosomal RNA
MT	2127			0.000531067	Imputed_seq	No	NE	NE	0	NotSegregating	0	NA	16S ribosomal RNA
MT	2147			0.00106213	Imputed_seq	No	NE	NE	0	NotSegregating	0	NA	16S ribosomal RNA
MT	2173			0.0015932	Imputed_seq	No	NE	NE	0.01	NotSegregating	0	NA	16S ribosomal RNA
MT	2187			0.00584174	Imputed_seq	No	NE	NE	0	NotSegregating	0	NA	16S ribosomal RNA
MT	2192			0.00106213	Imputed_seq	Yes	NE	NE	0	2	2	1	16S ribosomal RNA
MT	2208			0.000531067	Imputed_seq	Yes	NE	NE	0	1	1	1	16S ribosomal RNA
MT	2213			0.000531067	Imputed_seq	No	NE	NE	0	NotSegregating	0	NA	16S ribosomal RNA
MT	2234			0.0223048	Imputed_seq	No	NE	NE	0.65	NotSegregating	0	NA	16S ribosomal RNA
MT	2239			0.0015932	Imputed_seq	No	NE	NE	0	NotSegregating	0	NA	16S ribosomal RNA
MT	2241			0.000531067	Imputed_seq	No	NE	NE	0.08	NotSegregating	0	NA	16S ribosomal RNA
MT	2307			0.000531067	Imputed_seq	Yes	NE	NE	0	1	1	1	16S ribosomal RNA
MT	2308			0.000531067	Imputed_seq	No	NE	NE	0	NotSegregating	0	NA	16S ribosomal RNA
MT	2337			0.000531067	Imputed_seq	No	NE	NE	0.04	NotSegregating	0	NA	16S ribosomal RNA
MT	2355			0.0015932	Imputed_seq	No	NE	NE	1	NotSegregating	0	NA	16S ribosomal RNA
MT	2374			0.000531067	Imputed_seq	Yes	NE	NE	0	1	1	1	16S ribosomal RNA
MT	2378			0.000531067	Imputed_seq	No	NE	NE	0	NotSegregating	0	NA	16S ribosomal RNA
MT	2436			0.00106213	Imputed_seq	Yes	NE	NE	0	2	2	1	16S ribosomal RNA
MT	2495			0.000531067	Imputed_seq	No	NE	NE	0	NotSegregating	0	NA	16S ribosomal RNA
MT	2503			0.00637281	Imputed_seq	Yes	NE	NE	0	1	1	1	16S ribosomal RNA
MT	2556			0.00371747	Imputed_seq	No	NE	NE	0.02	NotSegregating	0	NA	16S ribosomal RNA
MT	2558			0.00212427	Imputed_seq	No	NE	NE	0	NotSegregating	0	NA	16S ribosomal RNA
MT	2570			0.0180563	Imputed_seq	Yes	NE	NE	0.01	7	7	1	16S ribosomal RNA
MT	2577			0.0589485	Imputed_seq	Yes	0.893553	0.798438	1	4	0	0	16S ribosomal RNA
MT	2578			0.000531067	Imputed_seq	Yes	NE	NE	0	1	1	1	16S ribosomal RNA
MT	2579			0.00371747	Imputed_seq	No	NE	NE	0	NotSegregating	0	NA	16S ribosomal RNA
MT	2597			0.000531067	Imputed_seq	Yes	NE	NE	0	1	1	1	16S ribosomal RNA
MT	2636			0.0488582	Imputed_seq	Yes	1	1	0.92	5	0	0	16S ribosomal RNA
MT	2644			0.00106213	Imputed_seq	No	NE	NE	0	NotSegregating	0	NA	16S ribosomal RNA
MT	2658			0.0015932	Imputed_seq	No	NE	NE	0	NotSegregating	0	NA	16S ribosomal RNA
MT	2680			0.000531067	Imputed_seq	No	NE	NE	0	NotSegregating	0	NA	16S ribosomal RNA
MT	2688			0.000531067	Imputed_seq	No	NE	NE	0	NotSegregating	0	NA	16S ribosomal RNA
MT	2694			0.0015932	Imputed_seq	Yes	NE	NE	0	2	2	1	16S ribosomal RNA
MT	2716			0.00106213	Imputed_seq	Yes	NE	NE	0	2	2	1	16S ribosomal RNA
MT	2720			0.0015932	Imputed_seq	No	NE	NE	0	NotSegregating	0	NA	16S ribosomal RNA
MT	2805			0.000531067	Imputed_seq	Yes	NE	NE	0	1	1	1	16S ribosomal RNA
MT	2815			0.00106213	Imputed_seq	Yes	NE	NE	0	1	1	1	16S ribosomal RNA
MT	2905			0.000531067	Imputed_seq	No	NE	NE	0	NotSegregating	0	NA	16S ribosomal RNA
MT	2940			0.000531067	Imputed_seq	No	NE	NE	0	NotSegregating	0	NA	16S ribosomal RNA
MT	2944			0.000531067	Imputed_seq	No	NE	NE	0	NotSegregating	0	NA	16S ribosomal RNA
MT	2950			0.00212427	Imputed_seq	No	NE	NE	0	NotSegregating	0	NA	16S ribosomal RNA
MT	2955			0.0701009	Imputed_seq	Yes	1	1	1	5	0	0	16S ribosomal RNA
MT	2959			0.00106213	Imputed_seq	Yes	NE	NE	0	1	1	1	16S ribosomal RNA
MT	2967			0.000531067	Imputed_seq	No	NE	NE	0	NotSegregating	0	NA	16S ribosomal RNA
MT	2973			0.000531067	Imputed_seq	No	NE	NE	0	NotSegregating	0	NA	16S ribosomal RNA
MT	2979			0.070632	Imputed_seq	Yes	0.911977	0.831703	1	6	1	0.166667	16S ribosomal RNA
MT	2987			0.00106213	Imputed_seq	Yes	NE	NE	0	2	2	1	16S ribosomal RNA
MT	3053			0.0355815	Imputed_seq	No	NE	NE	0.27	NotSegregating	0	NA	tRNA-Leu
MT	3073			0.0738184	Imputed_seq	Yes	0.788245	0.621331	1	8	3	0.375	tRNA-Leu
MT	3117			0.00106213	Imputed_seq	No	NE	NE	0.01	NotSegregating	0	NA	ND1
MT	3121	BovineHD3200000061	3119	0.00637281	Imputed_HD	No	NE	NE	0.62	NotSegregating	0	NA	ND1
MT	3131			0.00212427	Imputed_seq	No	NE	NE	0.18	NotSegregating	0	NA	ND1
MT	3135			0.00106213	Imputed_seq	No	NE	NE	0	NotSegregating	0	NA	ND1
MT	3138			0.0695698	Imputed_seq	Yes	1	1	1	5	0	0	ND1
MT	3141			0.000531067	Imputed_seq	Yes	NE	NE	0	1	1	1	ND1
MT	3147			0.0695698	Imputed_seq	Yes	1	1	1	5	0	0	ND1
MT	3165			0.00265534	Imputed_seq	No	NE	NE	0.01	NotSegregating	0	NA	ND1
MT	3171			0.000531067	Imputed_seq	No	NE	NE	0	NotSegregating	0	NA	ND1
MT	3188			0.000531067	Imputed_seq	No	NE	NE	0	NotSegregating	0	NA	ND1
MT	3191			0.000531067	Imputed_seq	No	NE	NE	0	NotSegregating	0	NA	ND1
MT	3192	BovineHD3200000064	3190	0.00106213	Imputed_HD	Yes	NE	NE	0	1	1	1	ND1
MT	3195			0.000531067	Imputed_seq	Yes	NE	NE	0	1	1	1	ND1
MT	3210			0.00106213	Imputed_seq	Yes	NE	NE	0	1	1	1	ND1
MT	3216			0.000531067	Imputed_seq	No	NE	NE	0	NotSegregating	0	NA	ND1
MT	3231			0.00637281	Imputed_seq	Yes	NE	NE	0.01	8	8	1	ND1
MT	3240			0.00584174	Imputed_seq	Yes	1	1	1	1	0	0	ND1
MT	3243			0.0695698	Imputed_seq	Yes	1	1	1	5	0	0	ND1
MT	3246			0.00106213	Imputed_seq	No	NE	NE	0.2	NotSegregating	0	NA	ND1
MT	3247			0.000531067	Imputed_seq	No	NE	NE	0	NotSegregating	0	NA	ND1
MT	3257			0.000531067	Imputed_seq	No	NE	NE	0	NotSegregating	0	NA	ND1
MT	3267			0.000531067	Imputed_seq	No	NE	NE	0	NotSegregating	0	NA	ND1
MT	3272			0.00690388	Imputed_seq	Yes	NE	NE	0	7	7	1	ND1
MT	3300			0.000531067	Imputed_seq	No	NE	NE	0	NotSegregating	0	NA	ND1
MT	3304			0.00584174	Imputed_seq	Yes	NE	NE	0.02	1	1	1	ND1
MT	3315			0.0015932	Imputed_seq	Yes	NE	NE	0	1	1	1	ND1
MT	3318			0.0106213	Imputed_seq	No	NE	NE	0.01	NotSegregating	0	NA	ND1
MT	3327			0.0754116	Imputed_seq	Yes	1	1	0.99	5	0	0	ND1
MT	3330			0.000531067	Imputed_seq	Yes	NE	NE	0	1	1	1	ND1
MT	3336			0.00106213	Imputed_seq	No	NE	NE	0	NotSegregating	0	NA	ND1
MT	3337			0.0722252	Imputed_seq	Yes	0.703639	0.495108	1	10	5	0.5	ND1
MT	3343	BovineHD3200000071	3341	0.00637281	Imputed_HD	Yes	NE	NE	0	6	6	1	ND1
MT	3345			0.00690388	Imputed_seq	Yes	NE	NE	0.01	511	0	0	ND1
MT	3349			0.00106213	Imputed_seq	Yes	NE	NE	0	2	2	1	ND1
MT	3361			0.0015932	Imputed_seq	Yes	NE	NE	0.01	1	1	1	ND1
MT	3363			0.000531067	Imputed_seq	No	NE	NE	0	NotSegregating	0	NA	ND1
MT	3369			0.000531067	Imputed_seq	Yes	NE	NE	0	1	1	1	ND1
MT	3378			0.000531067	Imputed_seq	No	NE	NE	0	NotSegregating	0	NA	ND1
MT	3379			0.000531067	Imputed_seq	No	NE	NE	0	NotSegregating	0	NA	ND1
MT	3381			0.0722252	Imputed_seq	Yes	0.843499	0.71149	0.88	7	2	0.285714	ND1
MT	3387			0.00477961	Imputed_seq	No	NE	NE	0	NotSegregating	0	NA	ND1
MT	3393	BovineHD3200000074	3391	0.000531067	Imputed_HD	Yes	NE	NE	0	1	1	1	ND1
MT	3396			0.000531067	Imputed_seq	Yes	NE	NE	0	1	1	1	ND1
MT	3406			0.00212427	Imputed_seq	Yes	NE	NE	0.01	1	1	1	ND1
MT	3417			0.00584174	Imputed_seq	Yes	1	1	1	1	0	0	ND1
MT	3418			0.000531067	Imputed_seq	No	NE	NE	0	NotSegregating	0	NA	ND1
MT	3423			0.000531067	Imputed_seq	No	NE	NE	0	NotSegregating	0	NA	ND1
MT	3441			0.0695698	Imputed_seq	Yes	1	1	1	5	0	0	ND1
MT	3447			0.000531067	Imputed_seq	No	NE	NE	0	NotSegregating	0	NA	ND1
MT	3462			0.000531067	Imputed_seq	No	NE	NE	0	NotSegregating	0	NA	ND1
MT	3468			0.000531067	Imputed_seq	No	NE	NE	0	NotSegregating	0	NA	ND1
MT	3483			0.000531067	Imputed_seq	No	NE	NE	0	NotSegregating	0	NA	ND1
MT	3498			0.000531067	Imputed_seq	Yes	NE	NE	0	1	1	1	ND1
MT	3525			0.00212427	Imputed_seq	Yes	NE	NE	0	3	3	1	ND1
MT	3528			0.00371747	Imputed_seq	No	NE	NE	0	NotSegregating	0	NA	ND1
MT	3534			0.000531067	Imputed_seq	No	NE	NE	0	NotSegregating	0	NA	ND1
MT	3537			0.0695698	Imputed_seq	Yes	1	1	1	5	0	0	ND1
MT	3541			0.0015932	Imputed_seq	No	NE	NE	0	NotSegregating	0	NA	ND1
MT	3546			0.000531067	Imputed_seq	Yes	NE	NE	0	1	1	1	ND1
MT	3552			0.0886883	Imputed_seq	Yes	0.391259	0.153084	0.21	31	26	0.83871	ND1
MT	3553			0.00212427	Imputed_seq	Yes	NE	NE	0	3	3	1	ND1
MT	3561			0.00637281	Imputed_seq	Yes	NE	NE	0	2	2	1	ND1
MT	3565			0.000531067	Imputed_seq	No	NE	NE	0.01	NotSegregating	0	NA	ND1
MT	3573	BovineHD3200000080	3571	0.0031864	Imputed_HD	Yes	NE	NE	0.04	3	3	1	ND1
MT	3576			0.00212427	Imputed_seq	Yes	NE	NE	0	1	1	1	ND1
MT	3588			0.000531067	Imputed_seq	No	NE	NE	0	NotSegregating	0	NA	ND1
MT	3594			0.000531067	Imputed_seq	No	NE	NE	0	NotSegregating	0	NA	ND1
MT	3602			0.0701009	Imputed_seq	Yes	1	1	1	5	0	0	ND1
MT	3603	BovineHD3200000081	3601	0.0015932	Imputed_HD	No	NE	NE	0.04	NotSegregating	0	NA	ND1
MT	3604			0.000531067	Imputed_seq	No	NE	NE	0	NotSegregating	0	NA	ND1
MT	3617			0.00212427	Imputed_seq	No	NE	NE	0	NotSegregating	0	NA	ND1
MT	3621			0.00212427	Imputed_seq	Yes	NE	NE	0	4	4	1	ND1
MT	3622			0.0031864	Imputed_seq	Yes	NE	NE	0	1	1	1	ND1
MT	3627			0.000531067	Imputed_seq	No	NE	NE	0	NotSegregating	0	NA	ND1
MT	3639			0.00371747	Imputed_seq	Yes	NE	NE	0.14	5	5	1	ND1
MT	3684			0.00637281	Imputed_seq	No	NE	NE	0	NotSegregating	0	NA	ND1
MT	3690			0.00106213	Imputed_seq	Yes	NE	NE	0	2	2	1	ND1
MT	3696			0.000531067	Imputed_seq	No	NE	NE	0	NotSegregating	0	NA	ND1
MT	3700			0.000531067	Imputed_seq	No	NE	NE	0	NotSegregating	0	NA	ND1
MT	3704	BovineHD3200000085	3702	0.000531067	Imputed_HD	No	NE	NE	0	NotSegregating	0	NA	ND1
MT	3720			0.00106213	Imputed_seq	No	NE	NE	0.08	NotSegregating	0	NA	ND1
MT	3732			0.00106213	Imputed_seq	Yes	NE	NE	0	2	2	1	ND1
MT	3756			0.000531067	Imputed_seq	No	NE	NE	0	NotSegregating	0	NA	ND1
MT	3762			0.0015932	Imputed_seq	No	NE	NE	0.01	NotSegregating	0	NA	ND1
MT	3768			0.000531067	Imputed_seq	No	NE	NE	0	NotSegregating	0	NA	ND1
MT	3771			0.000531067	Imputed_seq	Yes	NE	NE	0	1	1	1	ND1
MT	3780			0.000531067	Imputed_seq	Yes	NE	NE	0	1	1	1	ND1
MT	3783			0.00106213	Imputed_seq	Yes	NE	NE	0	1	1	1	ND1
MT	3786			0.00265534	Imputed_seq	Yes	NE	NE	0	4	4	1	ND1
MT	3792			0.00106213	Imputed_seq	No	NE	NE	0	NotSegregating	0	NA	ND1
MT	3795			0.0738184	Imputed_seq	Yes	0.843499	0.71149	1	7	2	0.285714	ND1
MT	3798			0.0015932	Imputed_seq	Yes	NE	NE	0.01	1	1	1	ND1
MT	3810			0.00584174	Imputed_seq	Yes	NE	NE	0.04	2	2	1	ND1
MT	3813			0.0015932	Imputed_seq	Yes	NE	NE	0.17	2	2	1	ND1
MT	3817			0.000531067	Imputed_seq	Yes	NE	NE	0	1	1	1	ND1
MT	3831			0.0695698	Imputed_seq	Yes	1	1	1	5	0	0	ND1
MT	3843			0.0015932	Imputed_seq	No	NE	NE	0.01	NotSegregating	0	NA	ND1
MT	3852			0.00106213	Imputed_seq	No	NE	NE	0	NotSegregating	0	NA	ND1
MT	3873			0.0031864	Imputed_seq	Yes	NE	NE	0	2	2	1	ND1
MT	3876			0.0716941	Imputed_seq	Yes	0.843499	0.71149	1	7	2	0.285714	ND1
MT	3877	BovineHD3200000091	3875	0.00743494	Imputed_HD	No	NE	NE	0.01	NotSegregating	0	NA	ND1
MT	3897			0.00212427	Imputed_seq	Yes	NE	NE	0.01	1	1	1	ND1
MT	3909			0.00106213	Imputed_seq	No	NE	NE	0	NotSegregating	0	NA	ND1
MT	3930			0.00106213	Imputed_seq	No	NE	NE	0.01	NotSegregating	0	NA	ND1
MT	3932			0.000531067	Imputed_seq	No	NE	NE	0	NotSegregating	0	NA	ND1
MT	3933			0.0695698	Imputed_seq	Yes	1	1	1	5	0	0	ND1
MT	3942			0.00106213	Imputed_seq	No	NE	NE	0.01	NotSegregating	0	NA	ND1
MT	3948			0.0031864	Imputed_seq	Yes	NE	NE	0	1	1	1	ND1
MT	3955			0.00106213	Imputed_seq	No	NE	NE	0.01	NotSegregating	0	NA	ND1
MT	3963			0.000531067	Imputed_seq	No	NE	NE	0	NotSegregating	0	NA	ND1
MT	3964			0.00106213	Imputed_seq	No	NE	NE	0	NotSegregating	0	NA	ND1
MT	3967			0.00424854	Imputed_seq	Yes	NE	NE	0.04	3	3	1	ND1
MT	3978			0.0701009	Imputed_seq	Yes	1	1	0.21	5	0	0	ND1
MT	3982			0.000531067	Imputed_seq	No	NE	NE	0	NotSegregating	0	NA	ND1
MT	3987			0.0695698	Imputed_seq	Yes	1	1	1	5	0	0	ND1
MT	3990			0.00106213	Imputed_seq	Yes	NE	NE	0	2	2	1	ND1
MT	4002			0.0716941	Imputed_seq	Yes	1	1	1	5	0	0	ND1
MT	4008			0.0015932	Imputed_seq	Yes	NE	NE	0	1	1	1	ND1
MT	4014			0.0015932	Imputed_seq	No	NE	NE	0.01	NotSegregating	0	NA	ND1
MT	4020			0.000531067	Imputed_seq	No	NE	NE	0	NotSegregating	0	NA	ND1
MT	4023			0.00106213	Imputed_seq	Yes	NE	NE	0	2	2	1	ND1
MT	4026			0.000531067	Imputed_seq	No	NE	NE	0.17	NotSegregating	0	NA	ND1
MT	4033			0.000531067	Imputed_seq	No	NE	NE	0.01	NotSegregating	0	NA	ND1
MT	4054			0.000531067	Imputed_seq	No	NE	NE	0	NotSegregating	0	NA	ND1
MT	4055			0.00371747	Imputed_seq	No	NE	NE	0	NotSegregating	0	NA	ND1
MT	4109			0.000531067	Imputed_seq	No	NE	NE	0	NotSegregating	0	NA	tRNA-Ile
MT	4111			0.000531067	Imputed_seq	No	NE	NE	0	NotSegregating	0	NA	tRNA-Ile
MT	4131			0.00265534	Imputed_seq	Yes	NE	NE	0	2	2	1	tRNA-Gln
MT	4141			0.00265534	Imputed_seq	Yes	NE	NE	0	1	1	1	tRNA-Gln
MT	4150			0.00106213	Imputed_seq	No	NE	NE	0	NotSegregating	0	NA	tRNA-Gln
MT	4153			0.000531067	Imputed_seq	No	NE	NE	0	NotSegregating	0	NA	tRNA-Gln
MT	4159			0.00265534	Imputed_seq	No	NE	NE	0.01	NotSegregating	0	NA	tRNA-Gln
MT	4167			0.0015932	Imputed_seq	No	NE	NE	0.08	NotSegregating	0	NA	tRNA-Gln
MT	4181			0.000531067	Imputed_seq	No	NE	NE	0	NotSegregating	0	NA	tRNA-Gln
MT	4185			0.000531067	Imputed_seq	No	NE	NE	0.04	NotSegregating	0	NA	tRNA-Gln
MT	4192			0.000531067	Imputed_seq	No	NE	NE	0	NotSegregating	0	NA	tRNA-Gln
MT	4193			0.000531067	Imputed_seq	No	NE	NE	0	NotSegregating	0	NA	tRNA-Gln
MT	4197			0.000531067	Imputed_seq	No	NE	NE	0	NotSegregating	0	NA	tRNA-Met
MT	4214			0.000531067	Imputed_seq	Yes	NE	NE	0	1	1	1	tRNA-Met
MT	4252			0.0015932	Imputed_seq	Yes	NE	NE	0	2	2	1	tRNA-Met
MT	4254			0.00902815	Imputed_seq	Yes	NE	NE	0	1	1	1	tRNA-Met
MT	4257			0.000531067	Imputed_seq	Yes	NE	NE	0	1	1	1	tRNA-Met
MT	4285			0.00106213	Imputed_seq	No	NE	NE	0	NotSegregating	0	NA	ND2
MT	4288			0.00106213	Imputed_seq	No	NE	NE	0	NotSegregating	0	NA	ND2
MT	4291			0.00371747	Imputed_seq	Yes	NE	NE	0.01	1	1	1	ND2
MT	4295			0.0015932	Imputed_seq	No	NE	NE	0.01	NotSegregating	0	NA	ND2
MT	4308			0.000531067	Imputed_seq	Yes	NE	NE	0	1	1	1	ND2
MT	4315			0.000531067	Imputed_seq	No	NE	NE	0	NotSegregating	0	NA	ND2
MT	4318			0.000531067	Imputed_seq	No	NE	NE	0	NotSegregating	0	NA	ND2
MT	4324			0.000531067	Imputed_seq	Yes	NE	NE	0	1	1	1	ND2
MT	4333			0.00265534	Imputed_seq	Yes	NE	NE	0.2	2	2	1	ND2
MT	4339			0.00212427	Imputed_seq	Yes	NE	NE	0	1	1	1	ND2
MT	4349			0.0031864	Imputed_seq	Yes	NE	NE	0	3	3	1	ND2
MT	4358			0.00106213	Imputed_seq	No	NE	NE	0	NotSegregating	0	NA	ND2
MT	4366			0.000531067	Imputed_seq	Yes	NE	NE	0	1	1	1	ND2
MT	4378			0.00106213	Imputed_seq	No	NE	NE	0	NotSegregating	0	NA	ND2
MT	4384			0.00106213	Imputed_seq	No	NE	NE	0.01	NotSegregating	0	NA	ND2
MT	4393			0.00212427	Imputed_seq	No	NE	NE	0.33	NotSegregating	0	NA	ND2
MT	4396			0.00106213	Imputed_seq	No	NE	NE	0.17	NotSegregating	0	NA	ND2
MT	4411			0.00265534	Imputed_seq	Yes	NE	NE	0	1	1	1	ND2
MT	4423			0.000531067	Imputed_seq	Yes	NE	NE	0	1	1	1	ND2
MT	4444			0.070632	Imputed_seq	Yes	1	1	1	5	0	0	ND2
MT	4448			0.000531067	Imputed_seq	No	NE	NE	0	NotSegregating	0	NA	ND2
MT	4450			0.00743494	Imputed_seq	Yes	0.911977	0.831703	0.01	6	1	0.166667	ND2
MT	4453			0.00106213	Imputed_seq	No	NE	NE	0	NotSegregating	0	NA	ND2
MT	4477			0.00106213	Imputed_seq	No	NE	NE	0	NotSegregating	0	NA	ND2
MT	4487			0.0015932	Imputed_seq	Yes	NE	NE	0	2	2	1	ND2
MT	4495			0.00212427	Imputed_seq	Yes	1	1	0.01	2	0	0	ND2
MT	4537			0.000531067	Imputed_seq	No	NE	NE	0	NotSegregating	0	NA	ND2
MT	4540			0.000531067	Imputed_seq	Yes	NE	NE	0	1	1	1	ND2
MT	4549			0.0031864	Imputed_seq	No	NE	NE	0	NotSegregating	0	NA	ND2
MT	4558			0.00106213	Imputed_seq	No	NE	NE	0	NotSegregating	0	NA	ND2
MT	4564			0.071163	Imputed_seq	Yes	1	1	1	5	0	0	ND2
MT	4567			0.000531067	Imputed_seq	No	NE	NE	0	NotSegregating	0	NA	ND2
MT	4573			0.000531067	Imputed_seq	Yes	NE	NE	0	1	1	1	ND2
MT	4576			0.0116835	Imputed_seq	Yes	NE	NE	0	22	22	1	ND2
MT	4606			0.000531067	Imputed_seq	No	NE	NE	0.01	NotSegregating	0	NA	ND2
MT	4610			0.00106213	Imputed_seq	No	NE	NE	0	NotSegregating	0	NA	ND2
MT	4627	BovineHD3200000105	4625	0.00106213	Imputed_HD	Yes	NE	NE	0	1	1	1	ND2
MT	4651			0.00265534	Imputed_seq	Yes	NE	NE	0	2	2	1	ND2
MT	4678			0.000531067	Imputed_seq	No	NE	NE	0	NotSegregating	0	NA	ND2
MT	4693			0.0015932	Imputed_seq	No	NE	NE	0	NotSegregating	0	NA	ND2
MT	4701			0.000531067	Imputed_seq	No	NE	NE	0	NotSegregating	0	NA	ND2
MT	4714			0.00371747	Imputed_seq	No	NE	NE	0	NotSegregating	0	NA	ND2
MT	4732			0.0690388	Imputed_seq	Yes	1	1	1	5	0	0	ND2
MT	4735			0.0695698	Imputed_seq	Yes	1	1	1	5	0	0	ND2
MT	4736			0.00106213	Imputed_seq	Yes	NE	NE	0	2	2	1	ND2
MT	4742			0.00424854	Imputed_seq	Yes	NE	NE	0	5	5	1	ND2
MT	4743			0.000531067	Imputed_seq	No	NE	NE	0	NotSegregating	0	NA	ND2
MT	4744			0.00106213	Imputed_seq	No	NE	NE	0	NotSegregating	0	NA	ND2
MT	4745			0.00212427	Imputed_seq	No	NE	NE	0	NotSegregating	0	NA	ND2
MT	4762			0.000531067	Imputed_seq	Yes	NE	NE	0	1	1	1	ND2
MT	4771			0.0775358	Imputed_seq	Yes	0.592328	0.350853	0.95	14	9	0.642857	ND2
MT	4777			0.000531067	Imputed_seq	No	NE	NE	0	NotSegregating	0	NA	ND2
MT	4795			0.000531067	Imputed_seq	No	NE	NE	0	NotSegregating	0	NA	ND2
MT	4801			0.00106213	Imputed_seq	Yes	NE	NE	0	1	1	1	ND2
MT	4804			0.000531067	Imputed_seq	No	NE	NE	0	NotSegregating	0	NA	ND2
MT	4813			0.000531067	Imputed_seq	No	NE	NE	0.14	NotSegregating	0	NA	ND2
MT	4822			0.00477961	Imputed_seq	No	NE	NE	0.01	NotSegregating	0	NA	ND2
MT	4823			0.000531067	Imputed_seq	No	NE	NE	0.01	NotSegregating	0	NA	ND2
MT	4827			0.00265534	Imputed_seq	Yes	NE	NE	0	3	3	1	ND2
MT	4846			0.00265534	Imputed_seq	Yes	NE	NE	0.01	4	4	1	ND2
MT	4849			0.000531067	Imputed_seq	No	NE	NE	0	NotSegregating	0	NA	ND2
MT	4855			0.00106213	Imputed_seq	Yes	NE	NE	0	2	2	1	ND2
MT	4858			0.00106213	Imputed_seq	No	NE	NE	0	NotSegregating	0	NA	ND2
MT	4861			0.000531067	Imputed_seq	No	NE	NE	0	NotSegregating	0	NA	ND2
MT	4871			0.000531067	Imputed_seq	Yes	NE	NE	0	1	1	1	ND2
MT	4873			0.0701009	Imputed_seq	Yes	1	1	1	5	0	0	ND2
MT	4880			0.0015932	Imputed_seq	No	NE	NE	0	NotSegregating	0	NA	ND2
MT	4903			0.00796601	Imputed_seq	No	NE	NE	0.01	NotSegregating	0	NA	ND2
MT	4906			0.000531067	Imputed_seq	Yes	NE	NE	0	1	1	1	ND2
MT	4907			0.00106213	Imputed_seq	No	NE	NE	0	NotSegregating	0	NA	ND2
MT	4912			0.0111524	Imputed_seq	Yes	NE	NE	0.02	13	13	1	ND2
MT	4918			0.000531067	Imputed_seq	No	NE	NE	0	NotSegregating	0	NA	ND2
MT	4933			0.00212427	Imputed_seq	No	NE	NE	0.15	NotSegregating	0	NA	ND2
MT	4939			0.0701009	Imputed_seq	Yes	1	1	1	5	0	0	ND2
MT	4947			0.00637281	Imputed_seq	Yes	NE	NE	0.04	1	1	1	ND2
MT	4951			0.00531067	Imputed_seq	Yes	NE	NE	0.01	2	2	1	ND2
MT	4963			0.0031864	Imputed_seq	Yes	0.815702	0.66537	0.01	3	1	0.333333	ND2
MT	4975			0.000531067	Imputed_seq	No	NE	NE	0	NotSegregating	0	NA	ND2
MT	4977			0.000531067	Imputed_seq	No	NE	NE	0	NotSegregating	0	NA	ND2
MT	4982			0.00106213	Imputed_seq	No	NE	NE	0.04	NotSegregating	0	NA	ND2
MT	4984			0.0015932	Imputed_seq	No	NE	NE	0.11	NotSegregating	0	NA	ND2
MT	4990			0.0541689	Imputed_seq	Yes	1	1	1	5	0	0	ND2
MT	5002			0.00106213	Imputed_seq	No	NE	NE	0.01	NotSegregating	0	NA	ND2
MT	5008			0.00106213	Imputed_seq	No	NE	NE	0	NotSegregating	0	NA	ND2
MT	5012			0.000531067	Imputed_seq	No	NE	NE	0.01	NotSegregating	0	NA	ND2
MT	5014			0.00106213	Imputed_seq	No	NE	NE	0.01	NotSegregating	0	NA	ND2
MT	5020			0.000531067	Imputed_seq	No	NE	NE	0	NotSegregating	0	NA	ND2
MT	5032			0.000531067	Imputed_seq	Yes	NE	NE	0	1	1	1	ND2
MT	5035			0.00477961	Imputed_seq	Yes	NE	NE	0	4	4	1	ND2
MT	5041			0.0015932	Imputed_seq	No	NE	NE	0	NotSegregating	0	NA	ND2
MT	5044			0.00265534	Imputed_seq	Yes	NE	NE	0.33	1	1	1	ND2
MT	5049			0.000531067	Imputed_seq	No	NE	NE	0	NotSegregating	0	NA	ND2
MT	5064			0.000531067	Imputed_seq	Yes	NE	NE	0	1	1	1	ND2
MT	5071			0.0015932	Imputed_seq	Yes	NE	NE	0.01	1	1	1	ND2
MT	5074			0.00371747	Imputed_seq	Yes	NE	NE	0.11	1	1	1	ND2
MT	5086			0.00106213	Imputed_seq	Yes	NE	NE	0	1	1	1	ND2
MT	5095			0.000531067	Imputed_seq	Yes	NE	NE	0	1	1	1	ND2
MT	5098			0.000531067	Imputed_seq	Yes	NE	NE	0	1	1	1	ND2
MT	5099			0.000531067	Imputed_seq	No	NE	NE	0.04	NotSegregating	0	NA	ND2
MT	5107			0.000531067	Imputed_seq	No	NE	NE	0	NotSegregating	0	NA	ND2
MT	5128			0.000531067	Imputed_seq	No	NE	NE	0	NotSegregating	0	NA	ND2
MT	5140			0.000531067	Imputed_seq	Yes	NE	NE	0	1	1	1	ND2
MT	5141			0.000531067	Imputed_seq	Yes	NE	NE	0	1	1	1	ND2
MT	5147			0.000531067	Imputed_seq	Yes	NE	NE	0	1	1	1	ND2
MT	5148			0.00265534	Imputed_seq	Yes	NE	NE	0	1	1	1	ND2
MT	5158			0.00796601	Imputed_seq	Yes	NE	NE	0.01	7	7	1	ND2
MT	5171			0.000531067	Imputed_seq	No	NE	NE	0	NotSegregating	0	NA	ND2
MT	5182			0.00424854	Imputed_seq	Yes	NE	NE	0.04	5	5	1	ND2
MT	5186			0.000531067	Imputed_seq	No	NE	NE	0	NotSegregating	0	NA	ND2
MT	5188			0.000531067	Imputed_seq	No	NE	NE	0	NotSegregating	0	NA	ND2
MT	5214			0.000531067	Imputed_seq	No	NE	NE	0.14	NotSegregating	0	NA	ND2
MT	5218			0.000531067	Imputed_seq	No	NE	NE	0	NotSegregating	0	NA	ND2
MT	5219			0.000531067	Imputed_seq	No	NE	NE	0	NotSegregating	0	NA	ND2
MT	5226			0.0201806	Imputed_seq	Yes	NE	NE	0.2	16	16	1	ND2
MT	5227			0.00637281	Imputed_seq	Yes	NE	NE	0.19	2	2	1	ND2
MT	5235			0.000531067	Imputed_seq	No	NE	NE	0.2	NotSegregating	0	NA	ND2
MT	5240			0.0015932	Imputed_seq	No	NE	NE	0.13	NotSegregating	0	NA	ND2
MT	5257			0.00106213	Imputed_seq	Yes	NE	NE	0	1	1	1	ND2
MT	5266			0.00106213	Imputed_seq	No	NE	NE	0.14	NotSegregating	0	NA	ND2
MT	5274			0.000531067	Imputed_seq	No	NE	NE	0	NotSegregating	0	NA	ND2
MT	5276			0.0015932	Imputed_seq	Yes	NE	NE	0.08	1	1	1	ND2
MT	5302			0.0015932	Imputed_seq	Yes	NE	NE	0	1	1	1	ND2
MT	5364			0.0015932	Imputed_seq	Yes	NE	NE	0	2	2	1	tRNA-Trp
MT	5378			0.000531067	Imputed_seq	No	NE	NE	0	NotSegregating	0	NA	tRNA-Ala
MT	5430			0.00106213	Imputed_seq	Yes	NE	NE	0	3	3	1	tRNA-Ala
MT	5448			0.000531067	Imputed_seq	No	NE	NE	0	NotSegregating	0	NA	tRNA-Asn
MT	5465			0.000531067	Imputed_seq	Yes	NE	NE	0	1	1	1	tRNA-Asn
MT	5477			0.00477961	Imputed_seq	No	NE	NE	0	NotSegregating	0	NA	tRNA-Asn
MT	5494			0.000531067	Imputed_seq	No	NE	NE	0	NotSegregating	0	NA	tRNA-Asn
MT	5495			0.00106213	Imputed_seq	Yes	NE	NE	0	2	2	1	tRNA-Asn
MT	5502			0.0015932	Imputed_seq	No	NE	NE	0	NotSegregating	0	NA	tRNA-Asn
MT	5503			0.0759426	Imputed_seq	Yes	0.979565	0.959548	1	7	1	0.142857	origin of L-strand replication
MT	5536			0.0111524	Imputed_seq	Yes	NE	NE	0.01	10	10	1	origin of L-strand replication
MT	5599			0.00212427	Imputed_seq	Yes	NE	NE	0.17	1	1	1	tRNA-Cys
MT	5603			0.00106213	Imputed_seq	No	NE	NE	0	NotSegregating	0	NA	tRNA-Cys
MT	5604			0.00477961	Imputed_seq	Yes	NE	NE	0.01	3	3	1	tRNA-Cys
MT	5616			0.0701009	Imputed_seq	Yes	1	1	1	5	0	0	tRNA-Cys
MT	5617			0.0015932	Imputed_seq	Yes	NE	NE	0	1	1	1	tRNA-Cys
MT	5672			0.0015932	Imputed_seq	No	NE	NE	0	NotSegregating	0	NA	tRNA-Tyr
MT	5683			0.00106213	Imputed_seq	No	NE	NE	0	NotSegregating	0	NA	tRNA-Tyr
MT	5703			0.00690388	Imputed_seq	Yes	NE	NE	0	6	6	1	COX1
MT	5707			0.00477961	Imputed_seq	No	NE	NE	0	NotSegregating	0	NA	COX1
MT	5718			0.00796601	Imputed_seq	Yes	NE	NE	0.33	5	5	1	COX1
MT	5721			0.000531067	Imputed_seq	No	NE	NE	0	NotSegregating	0	NA	COX1
MT	5724			0.000531067	Imputed_seq	No	NE	NE	0	NotSegregating	0	NA	COX1
MT	5730			0.00371747	Imputed_seq	Yes	0.911977	0.831703	0	6	1	0.166667	COX1
MT	5745			0.0701009	Imputed_seq	Yes	1	1	1	5	0	0	COX1
MT	5754			0.00106213	Imputed_seq	No	NE	NE	0	NotSegregating	0	NA	COX1
MT	5769			0.000531067	Imputed_seq	No	NE	NE	0.2	NotSegregating	0	NA	COX1
MT	5772			0.00265534	Imputed_seq	Yes	NE	NE	0	5	5	1	COX1
MT	5775			0.000531067	Imputed_seq	Yes	NE	NE	0	1	1	1	COX1
MT	5778			0.000531067	Imputed_seq	No	NE	NE	0.04	NotSegregating	0	NA	COX1
MT	5784			0.000531067	Imputed_seq	Yes	NE	NE	0	1	1	1	COX1
MT	5785			0.0695698	Imputed_seq	Yes	1	1	1	5	0	0	COX1
MT	5808			0.0015932	Imputed_seq	No	NE	NE	0	NotSegregating	0	NA	COX1
MT	5809			0.0015932	Imputed_seq	Yes	NE	NE	0	3	3	1	COX1
MT	5811			0.000531067	Imputed_seq	No	NE	NE	0	NotSegregating	0	NA	COX1
MT	5829	BovineHD3200000125	5827	0.000531067	Imputed_HD	No	NE	NE	0.04	NotSegregating	0	NA	COX1
MT	5834			0.0015932	Imputed_seq	Yes	NE	NE	0	2	2	1	COX1
MT	5850			0.00106213	Imputed_seq	Yes	NE	NE	0	1	1	1	COX1
MT	5857			0.00424854	Imputed_seq	Yes	NE	NE	0.16	2	2	1	COX1
MT	5865			0.000531067	Imputed_seq	No	NE	NE	0	NotSegregating	0	NA	COX1
MT	5877			0.000531067	Imputed_seq	No	NE	NE	0	NotSegregating	0	NA	COX1
MT	5892			0.071163	Imputed_seq	Yes	1	1	0.45	5	0	0	COX1
MT	5898			0.0031864	Imputed_seq	No	NE	NE	0.01	NotSegregating	0	NA	COX1
MT	5901			0.000531067	Imputed_seq	No	NE	NE	0	NotSegregating	0	NA	COX1
MT	5907			0.000531067	Imputed_seq	No	NE	NE	0	NotSegregating	0	NA	COX1
MT	5922			0.000531067	Imputed_seq	No	NE	NE	0	NotSegregating	0	NA	COX1
MT	5940			0.000531067	Imputed_seq	No	NE	NE	0	NotSegregating	0	NA	COX1
MT	5946			0.000531067	Imputed_seq	No	NE	NE	0	NotSegregating	0	NA	COX1
MT	5970			0.0031864	Imputed_seq	Yes	NE	NE	0	2	2	1	COX1
MT	6000			0.0695698	Imputed_seq	Yes	1	1	1	5	0	0	COX1
MT	6006			0.00531067	Imputed_seq	Yes	NE	NE	0	1	1	1	COX1
MT	6015			0.00106213	Imputed_seq	No	NE	NE	0	NotSegregating	0	NA	COX1
MT	6016			0.000531067	Imputed_seq	No	NE	NE	0.04	NotSegregating	0	NA	COX1
MT	6027			0.0015932	Imputed_seq	No	NE	NE	0	NotSegregating	0	NA	COX1
MT	6040	BovineHD3200000132	6038	0.00106213	Imputed_HD	Yes	NE	NE	0	2	2	1	COX1
MT	6052			0.00265534	Imputed_seq	Yes	NE	NE	0.01	2	2	1	COX1
MT	6075			0.000531067	Imputed_seq	Yes	NE	NE	0	1	1	1	COX1
MT	6087			0.0015932	Imputed_seq	No	NE	NE	0.01	NotSegregating	0	NA	COX1
MT	6102			0.00106213	Imputed_seq	Yes	NE	NE	0	1	1	1	COX1
MT	6108			0.000531067	Imputed_seq	No	NE	NE	0	NotSegregating	0	NA	COX1
MT	6117			0.0695698	Imputed_seq	Yes	1	1	1	5	0	0	COX1
MT	6120			0.00106213	Imputed_seq	No	NE	NE	0.2	NotSegregating	0	NA	COX1
MT	6123			0.000531067	Imputed_seq	No	NE	NE	0	NotSegregating	0	NA	COX1
MT	6135			0.00106213	Imputed_seq	Yes	NE	NE	0	2	2	1	COX1
MT	6136			0.000531067	Imputed_seq	Yes	NE	NE	0	1	1	1	COX1
MT	6141			0.00212427	Imputed_seq	No	NE	NE	0.04	NotSegregating	0	NA	COX1
MT	6162			0.0015932	Imputed_seq	No	NE	NE	0	NotSegregating	0	NA	COX1
MT	6163			0.00477961	Imputed_seq	Yes	NE	NE	0	1	1	1	COX1
MT	6168			0.000531067	Imputed_seq	Yes	NE	NE	0	1	1	1	COX1
MT	6174			0.000531067	Imputed_seq	No	NE	NE	0.04	NotSegregating	0	NA	COX1
MT	6204			0.023898	Imputed_seq	Yes	NE	NE	0.08	9	9	1	COX1
MT	6216			0.00477961	Imputed_seq	Yes	NE	NE	0	1	1	1	COX1
MT	6231			0.00106213	Imputed_seq	No	NE	NE	0	NotSegregating	0	NA	COX1
MT	6234	BovineHD3200000137	6232	0.00106213	Imputed_HD	No	NE	NE	0	NotSegregating	0	NA	COX1
MT	6235			0.000531067	Imputed_seq	Yes	NE	NE	0	1	1	1	COX1
MT	6237			0.0743494	Imputed_seq	Yes	1	1	0.87	5	0	0	COX1
MT	6246			0.00106213	Imputed_seq	No	NE	NE	0	NotSegregating	0	NA	COX1
MT	6249			0.000531067	Imputed_seq	No	NE	NE	0	NotSegregating	0	NA	COX1
MT	6250			0.000531067	Imputed_seq	No	NE	NE	0	NotSegregating	0	NA	COX1
MT	6268			0.000531067	Imputed_seq	No	NE	NE	0	NotSegregating	0	NA	COX1
MT	6274			0.00106213	Imputed_seq	Yes	NE	NE	0	2	2	1	COX1
MT	6282			0.0015932	Imputed_seq	No	NE	NE	0.02	NotSegregating	0	NA	COX1
MT	6300	BovineHD3200000138	6298	0.000531067	Imputed_HD	No	NE	NE	0	NotSegregating	0	NA	COX1
MT	6303			0.00106213	Imputed_seq	No	NE	NE	0	NotSegregating	0	NA	COX1
MT	6312			0.00637281	Imputed_seq	Yes	NE	NE	0	2	2	1	COX1
MT	6313			0.0015932	Imputed_seq	No	NE	NE	0.01	NotSegregating	0	NA	COX1
MT	6316			0.000531067	Imputed_seq	No	NE	NE	0	NotSegregating	0	NA	COX1
MT	6342			0.0695698	Imputed_seq	Yes	1	1	1	5	0	0	COX1
MT	6372			0.00106213	Imputed_seq	Yes	NE	NE	0	2	2	1	COX1
MT	6375			0.00106213	Imputed_seq	No	NE	NE	0	NotSegregating	0	NA	COX1
MT	6381			0.0695698	Imputed_seq	Yes	1	1	1	5	0	0	COX1
MT	6388			0.0015932	Imputed_seq	No	NE	NE	0	NotSegregating	0	NA	COX1
MT	6411			0.0015932	Imputed_seq	Yes	NE	NE	0	1	1	1	COX1
MT	6435			0.00212427	Imputed_seq	Yes	NE	NE	0.07	1	1	1	COX1
MT	6438	BovineHD3200000145	6436	0.0801912	Imputed_HD	Yes	0.911977	0.831703	0.86	6	1	0.166667	COX1
MT	6441			0.000531067	Imputed_seq	No	NE	NE	0	NotSegregating	0	NA	COX1
MT	6453			0.000531067	Imputed_seq	No	NE	NE	0.14	NotSegregating	0	NA	COX1
MT	6462			0.0695698	Imputed_seq	Yes	1	1	1	5	0	0	COX1
MT	6471			0.00106213	Imputed_seq	No	NE	NE	0	NotSegregating	0	NA	COX1
MT	6495			0.00371747	Imputed_seq	No	NE	NE	0.01	NotSegregating	0	NA	COX1
MT	6501			0.0015932	Imputed_seq	No	NE	NE	0	NotSegregating	0	NA	COX1
MT	6504			0.000531067	Imputed_seq	No	NE	NE	0	NotSegregating	0	NA	COX1
MT	6510			0.00106213	Imputed_seq	No	NE	NE	0.11	NotSegregating	0	NA	COX1
MT	6513			0.00424854	Imputed_seq	No	NE	NE	0.01	NotSegregating	0	NA	COX1
MT	6528	BovineHD3200000148	6526	0.0015932	Imputed_HD	No	NE	NE	0	NotSegregating	0	NA	COX1
MT	6540			0.000531067	Imputed_seq	No	NE	NE	0	NotSegregating	0	NA	COX1
MT	6546			0.000531067	Imputed_seq	No	NE	NE	0	NotSegregating	0	NA	COX1
MT	6555			0.0015932	Imputed_seq	Yes	NE	NE	0	1	1	1	COX1
MT	6567			0.00106213	Imputed_seq	Yes	NE	NE	0	1	1	1	COX1
MT	6570			0.00212427	Imputed_seq	No	NE	NE	0.01	NotSegregating	0	NA	COX1
MT	6582			0.00265534	Imputed_seq	No	NE	NE	0	NotSegregating	0	NA	COX1
MT	6621			0.00212427	Imputed_seq	Yes	NE	NE	0	3	3	1	COX1
MT	6627			0.000531067	Imputed_seq	Yes	NE	NE	0	1	1	1	COX1
MT	6636			0.00212427	Imputed_seq	No	NE	NE	0.33	NotSegregating	0	NA	COX1
MT	6639			0.0015932	Imputed_seq	No	NE	NE	0.01	NotSegregating	0	NA	COX1
MT	6642			0.00106213	Imputed_seq	No	NE	NE	0.01	NotSegregating	0	NA	COX1
MT	6660	BovineHD3200000153	6658	0.000531067	Imputed_HD	No	NE	NE	0.08	NotSegregating	0	NA	COX1
MT	6680			0.000531067	Imputed_seq	No	NE	NE	0.04	NotSegregating	0	NA	COX1
MT	6690			0.0015932	Imputed_seq	No	NE	NE	0	NotSegregating	0	NA	COX1
MT	6705			0.0015932	Imputed_seq	No	NE	NE	0.01	NotSegregating	0	NA	COX1
MT	6712			0.0015932	Imputed_seq	Yes	NE	NE	0	2	2	1	COX1
MT	6720			0.00531067	Imputed_seq	No	NE	NE	0	NotSegregating	0	NA	COX1
MT	6729			0.0695698	Imputed_seq	Yes	1	1	1	5	0	0	COX1
MT	6738			0.000531067	Imputed_seq	Yes	NE	NE	0	1	1	1	COX1
MT	6741			0.000531067	Imputed_seq	No	NE	NE	0	NotSegregating	0	NA	COX1
MT	6744			0.0270844	Imputed_seq	Yes	NE	NE	0.11	10	10	1	COX1
MT	6750			0.000531067	Imputed_seq	No	NE	NE	0	NotSegregating	0	NA	COX1
MT	6753			0.000531067	Imputed_seq	No	NE	NE	0.04	NotSegregating	0	NA	COX1
MT	6760			0.0015932	Imputed_seq	No	NE	NE	0	NotSegregating	0	NA	COX1
MT	6771			0.00212427	Imputed_seq	Yes	NE	NE	0	4	4	1	COX1
MT	6774			0.0695698	Imputed_seq	Yes	1	1	1	5	0	0	COX1
MT	6777			0.000531067	Imputed_seq	No	NE	NE	0	NotSegregating	0	NA	COX1
MT	6780			0.00212427	Imputed_seq	Yes	NE	NE	0	2	2	1	COX1
MT	6783			0.00106213	Imputed_seq	Yes	NE	NE	0	2	2	1	COX1
MT	6792			0.000531067	Imputed_seq	Yes	NE	NE	0	1	1	1	COX1
MT	6795			0.000531067	Imputed_seq	No	NE	NE	0	NotSegregating	0	NA	COX1
MT	6822			0.00106213	Imputed_seq	No	NE	NE	0.01	NotSegregating	0	NA	COX1
MT	6829			0.00106213	Imputed_seq	No	NE	NE	0.01	NotSegregating	0	NA	COX1
MT	6840			0.000531067	Imputed_seq	No	NE	NE	0	NotSegregating	0	NA	COX1
MT	6852			0.000531067	Imputed_seq	No	NE	NE	0	NotSegregating	0	NA	COX1
MT	6861			0.00106213	Imputed_seq	Yes	NE	NE	0	1	1	1	COX1
MT	6867			0.00106213	Imputed_seq	No	NE	NE	0	NotSegregating	0	NA	COX1
MT	6868			0.00106213	Imputed_seq	No	NE	NE	0	NotSegregating	0	NA	COX1
MT	6879			0.000531067	Imputed_seq	No	NE	NE	0	NotSegregating	0	NA	COX1
MT	6882			0.00371747	Imputed_seq	No	NE	NE	0	NotSegregating	0	NA	COX1
MT	6883			0.0695698	Imputed_seq	Yes	1	1	1	5	0	0	COX1
MT	6888			0.000531067	Imputed_seq	No	NE	NE	0	NotSegregating	0	NA	COX1
MT	6889			0.000531067	Imputed_seq	No	NE	NE	0	NotSegregating	0	NA	COX1
MT	6903			0.000531067	Imputed_seq	No	NE	NE	0	NotSegregating	0	NA	COX1
MT	6910			0.000531067	Imputed_seq	No	NE	NE	0	NotSegregating	0	NA	COX1
MT	6924			0.0695698	Imputed_seq	Yes	1	1	1	5	0	0	COX1
MT	6932			0.00106213	Imputed_seq	Yes	NE	NE	0	1	1	1	COX1
MT	6935			0.000531067	Imputed_seq	No	NE	NE	0	NotSegregating	0	NA	COX1
MT	6942			0.000531067	Imputed_seq	No	NE	NE	0	NotSegregating	0	NA	COX1
MT	6948			0.00106213	Imputed_seq	No	NE	NE	0	NotSegregating	0	NA	COX1
MT	6960			0.00106213	Imputed_seq	No	NE	NE	0.17	NotSegregating	0	NA	COX1
MT	6972			0.000531067	Imputed_seq	No	NE	NE	0.08	NotSegregating	0	NA	COX1
MT	6984			0.00106213	Imputed_seq	No	NE	NE	0	NotSegregating	0	NA	COX1
MT	6985			0.00212427	Imputed_seq	Yes	NE	NE	0	3	3	1	COX1
MT	6996			0.000531067	Imputed_seq	Yes	NE	NE	0	1	1	1	COX1
MT	7011			0.00212427	Imputed_seq	Yes	NE	NE	0	2	2	1	COX1
MT	7014			0.0031864	Imputed_seq	Yes	1	1	0	5	0	0	COX1
MT	7029			0.00212427	Imputed_seq	No	NE	NE	0	NotSegregating	0	NA	COX1
MT	7034			0.000531067	Imputed_seq	Yes	NE	NE	0	1	1	1	COX1
MT	7041			0.000531067	Imputed_seq	No	NE	NE	0	NotSegregating	0	NA	COX1
MT	7068			0.000531067	Imputed_seq	No	NE	NE	0	NotSegregating	0	NA	COX1
MT	7116			0.000531067	Imputed_seq	No	NE	NE	0	NotSegregating	0	NA	COX1
MT	7147			0.00106213	Imputed_seq	Yes	NE	NE	0	1	1	1	COX1
MT	7194			0.000531067	Imputed_seq	No	NE	NE	0	NotSegregating	0	NA	COX1
MT	7197			0.000531067	Imputed_seq	No	NE	NE	0	NotSegregating	0	NA	COX1
MT	7206			0.000531067	Imputed_seq	No	NE	NE	0	NotSegregating	0	NA	COX1
MT	7219	BovineHD3200000171	7217	0.000531067	Imputed_HD	No	NE	NE	0.11	NotSegregating	0	NA	COX1
MT	7221			0.00106213	Imputed_seq	Yes	NE	NE	0	2	2	1	COX1
MT	7226			0.00424854	Imputed_seq	Yes	NE	NE	0	5	5	1	COX1
MT	7241			0.00265534	Imputed_seq	Yes	NE	NE	0.33	1	1	1	tRNA-Ser
MT	7254			0.00265534	Imputed_seq	Yes	NE	NE	0.01	2	2	1	tRNA-Ser
MT	7276			0.00106213	Imputed_seq	Yes	NE	NE	0	1	1	1	tRNA-Ser
MT	7300			0.000531067	Imputed_seq	No	NE	NE	0	NotSegregating	0	NA	tRNA-Ser
MT	7327			0.000531067	Imputed_seq	No	NE	NE	0	NotSegregating	0	NA	tRNA-Asp
MT	7332			0.070632	Imputed_seq	Yes	1	1	1	5	0	0	tRNA-Asp
MT	7342			0.00265534	Imputed_seq	Yes	NE	NE	0.01	1	1	1	tRNA-Asp
MT	7353			0.000531067	Imputed_seq	No	NE	NE	0	NotSegregating	0	NA	tRNA-Asp
MT	7358			0.0701009	Imputed_seq	Yes	1	1	1	5	0	0	tRNA-Asp
MT	7360			0.070632	Imputed_seq	Yes	0.911977	0.831703	1	6	1	0.166667	tRNA-Asp
MT	7361			0.00265534	Imputed_seq	No	NE	NE	0.04	NotSegregating	0	NA	tRNA-Asp
MT	7363			0.0701009	Imputed_seq	Yes	0.911977	0.831703	1	6	1	0.166667	tRNA-Asp
MT	7381			0.00106213	Imputed_seq	No	NE	NE	0	NotSegregating	0	NA	COX2
MT	7390			0.000531067	Imputed_seq	No	NE	NE	0.01	NotSegregating	0	NA	COX2
MT	7400			0.00212427	Imputed_seq	No	NE	NE	0.01	NotSegregating	0	NA	COX2
MT	7414			0.00106213	Imputed_seq	Yes	NE	NE	0	2	2	1	COX2
MT	7433			0.000531067	Imputed_seq	Yes	NE	NE	0	1	1	1	COX2
MT	7462			0.00106213	Imputed_seq	Yes	NE	NE	0	2	2	1	COX2
MT	7472			0.000531067	Imputed_seq	No	NE	NE	0	NotSegregating	0	NA	COX2
MT	7475			0.00902815	Imputed_seq	No	NE	NE	0.03	NotSegregating	0	NA	COX2
MT	7483			0.000531067	Imputed_seq	No	NE	NE	0.17	NotSegregating	0	NA	COX2
MT	7492			0.00106213	Imputed_seq	No	NE	NE	0	NotSegregating	0	NA	COX2
MT	7501			0.000531067	Imputed_seq	Yes	NE	NE	0	1	1	1	COX2
MT	7511			0.00106213	Imputed_seq	Yes	NE	NE	0	1	1	1	COX2
MT	7516			0.0701009	Imputed_seq	Yes	0.911977	0.831703	1	6	1	0.166667	COX2
MT	7522			0.00106213	Imputed_seq	No	NE	NE	0	NotSegregating	0	NA	COX2
MT	7525			0.00106213	Imputed_seq	No	NE	NE	0.16	NotSegregating	0	NA	COX2
MT	7533			0.000531067	Imputed_seq	Yes	NE	NE	0	1	1	1	COX2
MT	7536			0.00212427	Imputed_seq	No	NE	NE	0.02	NotSegregating	0	NA	COX2
MT	7540			0.000531067	Imputed_seq	No	NE	NE	0	NotSegregating	0	NA	COX2
MT	7546			0.00265534	Imputed_seq	Yes	NE	NE	0.01	2	2	1	COX2
MT	7547			0.000531067	Imputed_seq	No	NE	NE	0	NotSegregating	0	NA	COX2
MT	7563			0.000531067	Imputed_seq	Yes	NE	NE	0	1	1	1	COX2
MT	7573			0.0323951	Imputed_seq	Yes	NE	NE	0.05	39	39	1	COX2
MT	7575			0.00212427	Imputed_seq	Yes	NE	NE	0	1	1	1	COX2
MT	7588			0.000531067	Imputed_seq	No	NE	NE	0	NotSegregating	0	NA	COX2
MT	7592			0.00106213	Imputed_seq	No	NE	NE	0	NotSegregating	0	NA	COX2
MT	7612			0.0435475	Imputed_seq	Yes	NE	NE	0	53	53	1	COX2
MT	7616			0.000531067	Imputed_seq	No	NE	NE	0	NotSegregating	0	NA	COX2
MT	7624			0.00106213	Imputed_seq	Yes	NE	NE	0	2	2	1	COX2
MT	7642			0.000531067	Imputed_seq	Yes	NE	NE	0	1	1	1	COX2
MT	7648			0.00106213	Imputed_seq	No	NE	NE	0	NotSegregating	0	NA	COX2
MT	7651			0.00106213	Imputed_seq	No	NE	NE	0	NotSegregating	0	NA	COX2
MT	7656			0.0015932	Imputed_seq	Yes	NE	NE	0	1	1	1	COX2
MT	7670			0.000531067	Imputed_seq	No	NE	NE	0	NotSegregating	0	NA	COX2
MT	7672			0.000531067	Imputed_seq	No	NE	NE	0	NotSegregating	0	NA	COX2
MT	7684			0.00743494	Imputed_seq	Yes	NE	NE	0.01	6	6	1	COX2
MT	7695			0.00106213	Imputed_seq	Yes	NE	NE	0	2	2	1	COX2
MT	7699			0.000531067	Imputed_seq	No	NE	NE	0	NotSegregating	0	NA	COX2
MT	7702			0.0015932	Imputed_seq	No	NE	NE	0	NotSegregating	0	NA	COX2
MT	7705			0.00106213	Imputed_seq	No	NE	NE	0.2	NotSegregating	0	NA	COX2
MT	7715			0.000531067	Imputed_seq	Yes	NE	NE	0	1	1	1	COX2
MT	7725			0.00212427	Imputed_seq	Yes	NE	NE	0	3	3	1	COX2
MT	7744			0.00106213	Imputed_seq	No	NE	NE	0	NotSegregating	0	NA	COX2
MT	7757			0.0015932	Imputed_seq	Yes	NE	NE	0	2	2	1	COX2
MT	7759			0.00106213	Imputed_seq	No	NE	NE	0	NotSegregating	0	NA	COX2
MT	7762			0.000531067	Imputed_seq	Yes	NE	NE	0	1	1	1	COX2
MT	7765			0.00106213	Imputed_seq	No	NE	NE	0	NotSegregating	0	NA	COX2
MT	7771			0.0015932	Imputed_seq	No	NE	NE	0	NotSegregating	0	NA	COX2
MT	7774			0.000531067	Imputed_seq	No	NE	NE	0	NotSegregating	0	NA	COX2
MT	7778			0.00477961	Imputed_seq	Yes	NE	NE	0	3	3	1	COX2
MT	7781			0.0015932	Imputed_seq	No	NE	NE	0.01	NotSegregating	0	NA	COX2
MT	7795			0.000531067	Imputed_seq	No	NE	NE	0	NotSegregating	0	NA	COX2
MT	7800	BovineHD3200000191	7798	0.00106213	Imputed_HD	No	NE	NE	0.04	NotSegregating	0	NA	COX2
MT	7805			0.00212427	Imputed_seq	No	NE	NE	0	NotSegregating	0	NA	COX2
MT	7807			0.000531067	Imputed_seq	No	NE	NE	0.14	NotSegregating	0	NA	COX2
MT	7818			0.00371747	Imputed_seq	Yes	NE	NE	0.02	1	1	1	COX2
MT	7831			0.00106213	Imputed_seq	Yes	NE	NE	0	2	2	1	COX2
MT	7832			0.0701009	Imputed_seq	Yes	1	1	1	5	0	0	COX2
MT	7852			0.0015932	Imputed_seq	Yes	NE	NE	0	1	1	1	COX2
MT	7853			0.0727562	Imputed_seq	Yes	0.911977	0.831703	1	6	1	0.166667	COX2
MT	7867			0.00106213	Imputed_seq	No	NE	NE	0	NotSegregating	0	NA	COX2
MT	7870			0.00265534	Imputed_seq	Yes	NE	NE	0	2	2	1	COX2
MT	7873			0.0015932	Imputed_seq	Yes	NE	NE	0	1	1	1	COX2
MT	7882			0.00106213	Imputed_seq	No	NE	NE	1	NotSegregating	0	NA	COX2
MT	7894			0.00106213	Imputed_seq	No	NE	NE	0	NotSegregating	0	NA	COX2
MT	7909			0.000531067	Imputed_seq	No	NE	NE	0	NotSegregating	0	NA	COX2
MT	7920			0.0132767	Imputed_seq	Yes	0.70642	0.499029	0.61	2	1	0.5	COX2
MT	7929			0.000531067	Imputed_seq	No	NE	NE	0	NotSegregating	0	NA	COX2
MT	7939			0.00106213	Imputed_seq	Yes	NE	NE	0	2	2	1	COX2
MT	7945			0.000531067	Imputed_seq	No	NE	NE	0	NotSegregating	0	NA	COX2
MT	7948			0.0031864	Imputed_seq	Yes	NE	NE	0	6	6	1	COX2
MT	7951			0.00106213	Imputed_seq	No	NE	NE	0	NotSegregating	0	NA	COX2
MT	7954			0.00212427	Imputed_seq	Yes	NE	NE	0.01	1	1	1	COX2
MT	7957			0.00371747	Imputed_seq	Yes	NE	NE	0	6	6	1	COX2
MT	7960			0.000531067	Imputed_seq	No	NE	NE	0	NotSegregating	0	NA	COX2
MT	7972			0.000531067	Imputed_seq	No	NE	NE	0	NotSegregating	0	NA	COX2
MT	7978			0.00106213	Imputed_seq	No	NE	NE	0	NotSegregating	0	NA	COX2
MT	7987			0.00106213	Imputed_seq	No	NE	NE	0	NotSegregating	0	NA	COX2
MT	7996			0.0031864	Imputed_seq	No	NE	NE	0	NotSegregating	0	NA	COX2
MT	8011			0.00106213	Imputed_seq	Yes	NE	NE	0	2	2	1	COX2
MT	8026			0.00106213	Imputed_seq	No	NE	NE	0	NotSegregating	0	NA	COX2
MT	8047			0.0701009	Imputed_seq	Yes	0.911977	0.831703	1	6	1	0.166667	COX2
MT	8082			0.00106213	Imputed_seq	No	NE	NE	0	NotSegregating	0	NA	tRNA-Lys
MT	8109			0.00106213	Imputed_seq	Yes	NE	NE	0	2	2	1	tRNA-Lys
MT	8110			0.0015932	Imputed_seq	No	NE	NE	0	NotSegregating	0	NA	tRNA-Lys
MT	8116			0.000531067	Imputed_seq	No	NE	NE	0	NotSegregating	0	NA	tRNA-Lys
MT	8125			0.00265534	Imputed_seq	Yes	NE	NE	0	3	3	1	tRNA-Lys
MT	8130			0.00106213	Imputed_seq	No	NE	NE	0.04	NotSegregating	0	NA	ATP8
MT	8136			0.0015932	Imputed_seq	Yes	NE	NE	0	1	1	1	ATP8
MT	8139			0.00106213	Imputed_seq	No	NE	NE	0.01	NotSegregating	0	NA	ATP8
MT	8145			0.000531067	Imputed_seq	No	NE	NE	0	NotSegregating	0	NA	ATP8
MT	8164			0.000531067	Imputed_seq	No	NE	NE	0	NotSegregating	0	NA	ATP8
MT	8166			0.000531067	Imputed_seq	No	NE	NE	0	NotSegregating	0	NA	ATP8
MT	8167			0.000531067	Imputed_seq	No	NE	NE	0	NotSegregating	0	NA	ATP8
MT	8170			0.0695698	Imputed_seq	Yes	1	1	1	5	0	0	ATP8
MT	8171			0.000531067	Imputed_seq	No	NE	NE	0.08	NotSegregating	0	NA	ATP8
MT	8175			0.00796601	Imputed_seq	Yes	NE	NE	0.01	1	1	1	ATP8
MT	8182			0.00106213	Imputed_seq	Yes	NE	NE	0	1	1	1	ATP8
MT	8184			0.0143388	Imputed_seq	No	NE	NE	0.01	NotSegregating	0	NA	ATP8
MT	8196			0.0584174	Imputed_seq	Yes	0.911977	0.831703	1	6	1	0.166667	ATP8
MT	8212			0.071163	Imputed_seq	Yes	0.911977	0.831703	1	6	1	0.166667	ATP8
MT	8223			0.00212427	Imputed_seq	Yes	NE	NE	0	1	1	1	ATP8
MT	8229			0.000531067	Imputed_seq	No	NE	NE	0	NotSegregating	0	NA	ATP8
MT	8230			0.000531067	Imputed_seq	No	NE	NE	0	NotSegregating	0	NA	ATP8
MT	8232			0.000531067	Imputed_seq	No	NE	NE	1	NotSegregating	0	NA	ATP8
MT	8233			0.000531067	Imputed_seq	No	NE	NE	0	NotSegregating	0	NA	ATP8
MT	8235			0.00106213	Imputed_seq	Yes	NE	NE	0	1	1	1	ATP8
MT	8238			0.00212427	Imputed_seq	No	NE	NE	0.04	NotSegregating	0	NA	ATP8
MT	8242			0.00584174	Imputed_seq	Yes	NE	NE	0	4	4	1	ATP8
MT	8245			0.0169942	Imputed_seq	Yes	NE	NE	0.01	24	24	1	ATP8
MT	8247			0.00584174	Imputed_seq	Yes	NE	NE	0	9	9	1	ATP8
MT	8249			0.00106213	Imputed_seq	No	NE	NE	0	NotSegregating	0	NA	ATP8
MT	8261			0.000531067	Imputed_seq	No	NE	NE	0	NotSegregating	0	NA	ATP8
MT	8264			0.00212427	Imputed_seq	Yes	NE	NE	0	3	3	1	ATP8
MT	8276			0.000531067	Imputed_seq	No	NE	NE	0.04	NotSegregating	0	NA	ATP8
MT	8280			0.000531067	Imputed_seq	No	NE	NE	0	NotSegregating	0	NA	ATP8
MT	8287			0.0695698	Imputed_seq	Yes	1	1	1	5	0	0	ATP8
MT	8302			0.000531067	Imputed_seq	No	NE	NE	0	NotSegregating	0	NA	ATP8/ATP6
MT	8304			0.000531067	Imputed_seq	Yes	NE	NE	0	1	1	1	ATP8/ATP6
MT	8306			0.00106213	Imputed_seq	No	NE	NE	0	NotSegregating	0	NA	ATP8/ATP6
MT	8309			0.000531067	Imputed_seq	No	NE	NE	0	NotSegregating	0	NA	ATP8/ATP6
MT	8310			0.0695698	Imputed_seq	Yes	1	1	1	5	0	0	ATP8/ATP6
MT	8318			0.000531067	Imputed_seq	No	NE	NE	0	NotSegregating	0	NA	ATP8/ATP6
MT	8320			0.00796601	Imputed_seq	Yes	0.70642	0.499029	0.99	2	1	0.5	ATP8/ATP6
MT	8321			0.00212427	Imputed_seq	Yes	NE	NE	0.04	1	1	1	ATP8/ATP6
MT	8322			0.000531067	Imputed_seq	Yes	NE	NE	0	1	1	1	ATP8/ATP6
MT	8324			0.0031864	Imputed_seq	Yes	NE	NE	0.02	1	1	1	ATP8/ATP6
MT	8332			0.000531067	Imputed_seq	No	NE	NE	0	NotSegregating	0	NA	ATP6
MT	8335			0.00106213	Imputed_seq	No	NE	NE	0.01	NotSegregating	0	NA	ATP6
MT	8338			0.000531067	Imputed_seq	Yes	NE	NE	0	1	1	1	ATP6
MT	8339			0.000531067	Imputed_seq	No	NE	NE	0.08	NotSegregating	0	NA	ATP6
MT	8342			0.000531067	Imputed_seq	No	NE	NE	0	NotSegregating	0	NA	ATP6
MT	8348			0.00265534	Imputed_seq	No	NE	NE	0.07	NotSegregating	0	NA	ATP6
MT	8349			0.000531067	Imputed_seq	No	NE	NE	0.04	NotSegregating	0	NA	ATP6
MT	8351			0.00849708	Imputed_seq	No	NE	NE	0.03	NotSegregating	0	NA	ATP6
MT	8353			0.000531067	Imputed_seq	No	NE	NE	0	NotSegregating	0	NA	ATP6
MT	8360			0.000531067	Imputed_seq	No	NE	NE	0	NotSegregating	0	NA	ATP6
MT	8366			0.000531067	Imputed_seq	No	NE	NE	0	NotSegregating	0	NA	ATP6
MT	8372			0.0759426	Imputed_seq	Yes	1	1	1	6	0	0	ATP6
MT	8382			0.000531067	Imputed_seq	No	NE	NE	0	NotSegregating	0	NA	ATP6
MT	8396			0.000531067	Imputed_seq	Yes	NE	NE	0	1	1	1	ATP6
MT	8407			0.00531067	Imputed_seq	Yes	NE	NE	0.01	4	4	1	ATP6
MT	8408			0.00106213	Imputed_seq	Yes	NE	NE	0	2	2	1	ATP6
MT	8433			0.000531067	Imputed_seq	No	NE	NE	0	NotSegregating	0	NA	ATP6
MT	8436			0.00106213	Imputed_seq	No	NE	NE	0	NotSegregating	0	NA	ATP6
MT	8437			0.00106213	Imputed_seq	Yes	NE	NE	0	1	1	1	ATP6
MT	8447			0.000531067	Imputed_seq	Yes	NE	NE	0	1	1	1	ATP6
MT	8448			0.000531067	Imputed_seq	No	NE	NE	0	NotSegregating	0	NA	ATP6
MT	8467			0.0015932	Imputed_seq	Yes	NE	NE	0	3	3	1	ATP6
MT	8468			0.071163	Imputed_seq	Yes	0.911977	0.831703	1	6	1	0.166667	ATP6
MT	8470			0.00106213	Imputed_seq	Yes	NE	NE	0	1	1	1	ATP6
MT	8474			0.000531067	Imputed_seq	Yes	NE	NE	0	1	1	1	ATP6
MT	8496			0.0695698	Imputed_seq	Yes	1	1	1	5	0	0	ATP6
MT	8505			0.0695698	Imputed_seq	Yes	1	1	1	5	0	0	ATP6
MT	8516			0.0610728	Imputed_seq	Yes	1	1	1	5	0	0	ATP6
MT	8519			0.000531067	Imputed_seq	No	NE	NE	0	NotSegregating	0	NA	ATP6
MT	8525			0.00106213	Imputed_seq	No	NE	NE	0.01	NotSegregating	0	NA	ATP6
MT	8528			0.000531067	Imputed_seq	No	NE	NE	0	NotSegregating	0	NA	ATP6
MT	8540			0.000531067	Imputed_seq	No	NE	NE	0	NotSegregating	0	NA	ATP6
MT	8553			0.0015932	Imputed_seq	No	NE	NE	0	NotSegregating	0	NA	ATP6
MT	8567			0.000531067	Imputed_seq	Yes	NE	NE	0	1	1	1	ATP6
MT	8594			0.00265534	Imputed_seq	Yes	NE	NE	0	5	5	1	ATP6
MT	8600			0.00106213	Imputed_seq	No	NE	NE	0	NotSegregating	0	NA	ATP6
MT	8609			0.000531067	Imputed_seq	No	NE	NE	0	NotSegregating	0	NA	ATP6
MT	8615			0.0015932	Imputed_seq	Yes	NE	NE	0	1	1	1	ATP6
MT	8619			0.000531067	Imputed_seq	No	NE	NE	0.17	NotSegregating	0	NA	ATP6
MT	8624			0.00212427	Imputed_seq	Yes	NE	NE	0	1	1	1	ATP6
MT	8625			0.00371747	Imputed_seq	Yes	NE	NE	0.01	3	3	1	ATP6
MT	8627			0.00424854	Imputed_seq	Yes	NE	NE	0	5	5	1	ATP6
MT	8633			0.000531067	Imputed_seq	No	NE	NE	0	NotSegregating	0	NA	ATP6
MT	8640			0.00212427	Imputed_seq	No	NE	NE	0	NotSegregating	0	NA	ATP6
MT	8648			0.0339883	Imputed_seq	Yes	1	1	0.73	5	0	0	ATP6
MT	8658			0.00106213	Imputed_seq	No	NE	NE	0.2	NotSegregating	0	NA	ATP6
MT	8669			0.000531067	Imputed_seq	No	NE	NE	0	NotSegregating	0	NA	ATP6
MT	8675			0.000531067	Imputed_seq	Yes	NE	NE	0	1	1	1	ATP6
MT	8684			0.000531067	Imputed_seq	No	NE	NE	0	NotSegregating	0	NA	ATP6
MT	8687			0.000531067	Imputed_seq	No	NE	NE	0	NotSegregating	0	NA	ATP6
MT	8693			0.00106213	Imputed_seq	Yes	NE	NE	0	1	1	1	ATP6
MT	8694			0.000531067	Imputed_seq	No	NE	NE	0	NotSegregating	0	NA	ATP6
MT	8696			0.0201806	Imputed_seq	Yes	NE	NE	0	26	26	1	ATP6
MT	8705			0.000531067	Imputed_seq	No	NE	NE	0	NotSegregating	0	NA	ATP6
MT	8729			0.000531067	Imputed_seq	No	NE	NE	0	NotSegregating	0	NA	ATP6
MT	8732			0.00106213	Imputed_seq	Yes	NE	NE	0	1	1	1	ATP6
MT	8735			0.00265534	Imputed_seq	Yes	NE	NE	0	5	5	1	ATP6
MT	8750			0.000531067	Imputed_seq	No	NE	NE	0	NotSegregating	0	NA	ATP6
MT	8751			0.0695698	Imputed_seq	Yes	1	1	1	5	0	0	ATP6
MT	8762			0.00106213	Imputed_seq	No	NE	NE	0	NotSegregating	0	NA	ATP6
MT	8765			0.00477961	Imputed_seq	Yes	NE	NE	0	2	2	1	ATP6
MT	8768			0.00212427	Imputed_seq	Yes	NE	NE	0	1	1	1	ATP6
MT	8804			0.00106213	Imputed_seq	No	NE	NE	0.14	NotSegregating	0	NA	ATP6
MT	8813			0.00212427	Imputed_seq	Yes	NE	NE	0	2	2	1	ATP6
MT	8820			0.00212427	Imputed_seq	Yes	NE	NE	0.08	1	1	1	ATP6
MT	8839			0.000531067	Imputed_seq	Yes	NE	NE	0	1	1	1	ATP6
MT	8865			0.000531067	Imputed_seq	No	NE	NE	0.04	NotSegregating	0	NA	ATP6
MT	8866			0.000531067	Imputed_seq	No	NE	NE	0.04	NotSegregating	0	NA	ATP6
MT	8870			0.0015932	Imputed_seq	No	NE	NE	0	NotSegregating	0	NA	ATP6
MT	8873			0.0015932	Imputed_seq	No	NE	NE	1	NotSegregating	0	NA	ATP6
MT	8881			0.00106213	Imputed_seq	No	NE	NE	0	NotSegregating	0	NA	ATP6
MT	8884			0.000531067	Imputed_seq	Yes	NE	NE	0	1	1	1	ATP6
MT	8900			0.00212427	Imputed_seq	Yes	NE	NE	0	1	1	1	ATP6
MT	8903			0.00212427	Imputed_seq	Yes	NE	NE	0	1	1	1	ATP6
MT	8914			0.00106213	Imputed_seq	No	NE	NE	0.01	NotSegregating	0	NA	ATP6
MT	8916			0.000531067	Imputed_seq	Yes	NE	NE	0	1	1	1	ATP6
MT	8918			0.00690388	Imputed_seq	Yes	NE	NE	0.02	3	3	1	ATP6
MT	8927			0.00371747	Imputed_seq	Yes	NE	NE	0	2	2	1	ATP6
MT	8933			0.00106213	Imputed_seq	Yes	NE	NE	0	2	2	1	ATP6
MT	8942			0.000531067	Imputed_seq	No	NE	NE	0	NotSegregating	0	NA	ATP6
MT	8943			0.00477961	Imputed_seq	No	NE	NE	0.03	NotSegregating	0	NA	ATP6
MT	8945			0.0031864	Imputed_seq	No	NE	NE	0.01	NotSegregating	0	NA	ATP6
MT	8957			0.00106213	Imputed_seq	No	NE	NE	0.01	NotSegregating	0	NA	ATP6
MT	8961			0.0015932	Imputed_seq	Yes	NE	NE	0	1	1	1	ATP6
MT	8986			0.0695698	Imputed_seq	Yes	1	1	1	5	0	0	COX3
MT	8992			0.00424854	Imputed_seq	Yes	NE	NE	0	1	1	1	COX3
MT	9004			0.000531067	Imputed_seq	No	NE	NE	0	NotSegregating	0	NA	COX3
MT	9007			0.0695698	Imputed_seq	Yes	1	1	1	5	0	0	COX3
MT	9022			0.000531067	Imputed_seq	No	NE	NE	0	NotSegregating	0	NA	COX3
MT	9037			0.0015932	Imputed_seq	Yes	NE	NE	0	2	2	1	COX3
MT	9040			0.0701009	Imputed_seq	Yes	1	1	1	5	0	0	COX3
MT	9041			0.0015932	Imputed_seq	No	NE	NE	0.08	NotSegregating	0	NA	COX3
MT	9043			0.000531067	Imputed_seq	No	NE	NE	0	NotSegregating	0	NA	COX3
MT	9046			0.000531067	Imputed_seq	No	NE	NE	0.08	NotSegregating	0	NA	COX3
MT	9047			0.00265534	Imputed_seq	Yes	NE	NE	0.08	4	4	1	COX3
MT	9053			0.0015932	Imputed_seq	No	NE	NE	0.08	NotSegregating	0	NA	COX3
MT	9076			0.00690388	Imputed_seq	No	NE	NE	0	NotSegregating	0	NA	COX3
MT	9081			0.000531067	Imputed_seq	No	NE	NE	0	NotSegregating	0	NA	COX3
MT	9093			0.00265534	Imputed_seq	Yes	NE	NE	0.01	1	1	1	COX3
MT	9121			0.0015932	Imputed_seq	Yes	NE	NE	0	1	1	1	COX3
MT	9123			0.00212427	Imputed_seq	Yes	NE	NE	0.01	1	1	1	COX3
MT	9134	BovineHD3200000228	9132	0.000531067	Imputed_HD	No	NE	NE	0	NotSegregating	0	NA	COX3
MT	9136			0.000531067	Imputed_seq	No	NE	NE	0	NotSegregating	0	NA	COX3
MT	9145			0.000531067	Imputed_seq	No	NE	NE	0.01	NotSegregating	0	NA	COX3
MT	9148			0.000531067	Imputed_seq	No	NE	NE	0	NotSegregating	0	NA	COX3
MT	9154			0.000531067	Imputed_seq	No	NE	NE	0	NotSegregating	0	NA	COX3
MT	9155			0.000531067	Imputed_seq	No	NE	NE	0	NotSegregating	0	NA	COX3
MT	9163			0.0015932	Imputed_seq	No	NE	NE	0.01	NotSegregating	0	NA	COX3
MT	9178			0.0440786	Imputed_seq	Yes	NE	NE	0	53	53	1	COX3
MT	9187			0.000531067	Imputed_seq	No	NE	NE	0	NotSegregating	0	NA	COX3
MT	9217			0.000531067	Imputed_seq	No	NE	NE	0	NotSegregating	0	NA	COX3
MT	9232			0.000531067	Imputed_seq	No	NE	NE	0	NotSegregating	0	NA	COX3
MT	9234			0.00477961	Imputed_seq	Yes	NE	NE	0	2	2	1	COX3
MT	9235			0.00106213	Imputed_seq	No	NE	NE	0	NotSegregating	0	NA	COX3
MT	9238			0.00265534	Imputed_seq	Yes	NE	NE	0.33	3	3	1	COX3
MT	9247			0.0695698	Imputed_seq	Yes	1	1	1	5	0	0	COX3
MT	9259			0.00106213	Imputed_seq	Yes	NE	NE	0	2	2	1	COX3
MT	9277			0.000531067	Imputed_seq	No	NE	NE	0	NotSegregating	0	NA	COX3
MT	9286			0.00106213	Imputed_seq	Yes	NE	NE	0	2	2	1	COX3
MT	9298			0.000531067	Imputed_seq	Yes	NE	NE	0	1	1	1	COX3
MT	9304			0.0600106	Imputed_seq	Yes	1	1	1	5	0	0	COX3
MT	9319			0.00106213	Imputed_seq	Yes	NE	NE	0	2	2	1	COX3
MT	9364			0.000531067	Imputed_seq	No	NE	NE	0	NotSegregating	0	NA	COX3
MT	9380			0.000531067	Imputed_seq	No	NE	NE	0	NotSegregating	0	NA	COX3
MT	9383			0.000531067	Imputed_seq	No	NE	NE	0	NotSegregating	0	NA	COX3
MT	9385			0.00212427	Imputed_seq	No	NE	NE	0.13	NotSegregating	0	NA	COX3
MT	9388			0.000531067	Imputed_seq	No	NE	NE	0	NotSegregating	0	NA	COX3
MT	9400			0.00106213	Imputed_seq	Yes	NE	NE	0	1	1	1	COX3
MT	9424			0.00212427	Imputed_seq	Yes	NE	NE	0	4	4	1	COX3
MT	9429			0.000531067	Imputed_seq	No	NE	NE	0.14	NotSegregating	0	NA	COX3
MT	9430			0.000531067	Imputed_seq	No	NE	NE	0.14	NotSegregating	0	NA	COX3
MT	9433			0.00106213	Imputed_seq	Yes	NE	NE	0	1	1	1	COX3
MT	9442			0.00212427	Imputed_seq	Yes	NE	NE	0	1	1	1	COX3
MT	9447			0.000531067	Imputed_seq	No	NE	NE	0	NotSegregating	0	NA	COX3
MT	9449			0.00106213	Imputed_seq	No	NE	NE	0	NotSegregating	0	NA	COX3
MT	9452			0.00106213	Imputed_seq	No	NE	NE	0	NotSegregating	0	NA	COX3
MT	9466			0.00212427	Imputed_seq	No	NE	NE	0	NotSegregating	0	NA	COX3
MT	9475			0.0031864	Imputed_seq	Yes	NE	NE	0	6	6	1	COX3
MT	9476			0.00796601	Imputed_seq	No	NE	NE	0	NotSegregating	0	NA	COX3
MT	9482			0.063197	Imputed_seq	Yes	1	1	1	5	0	0	COX3
MT	9484			0.000531067	Imputed_seq	No	NE	NE	0	NotSegregating	0	NA	COX3
MT	9490			0.000531067	Imputed_seq	No	NE	NE	0	NotSegregating	0	NA	COX3
MT	9497			0.0015932	Imputed_seq	Yes	NE	NE	0	2	2	1	COX3
MT	9499			0.00106213	Imputed_seq	No	NE	NE	0	NotSegregating	0	NA	COX3
MT	9514			0.00106213	Imputed_seq	No	NE	NE	0	NotSegregating	0	NA	COX3
MT	9535			0.00106213	Imputed_seq	No	NE	NE	0.01	NotSegregating	0	NA	COX3
MT	9541			0.000531067	Imputed_seq	Yes	NE	NE	0	1	1	1	COX3
MT	9544			0.00106213	Imputed_seq	No	NE	NE	0	NotSegregating	0	NA	COX3
MT	9545			0.00424854	Imputed_seq	Yes	NE	NE	0	1	1	1	COX3
MT	9562			0.000531067	Imputed_seq	Yes	NE	NE	0	1	1	1	COX3
MT	9566			0.00106213	Imputed_seq	No	NE	NE	0.01	NotSegregating	0	NA	COX3
MT	9569			0.0031864	Imputed_seq	No	NE	NE	0.01	NotSegregating	0	NA	COX3
MT	9577			0.00212427	Imputed_seq	No	NE	NE	0	NotSegregating	0	NA	COX3
MT	9583			0.0695698	Imputed_seq	Yes	1	1	1	5	0	0	COX3
MT	9589			0.00106213	Imputed_seq	No	NE	NE	0	NotSegregating	0	NA	COX3
MT	9604			0.0732873	Imputed_seq	Yes	0.788245	0.621331	0.97	8	3	0.375	COX3
MT	9607			0.0015932	Imputed_seq	No	NE	NE	0	NotSegregating	0	NA	COX3
MT	9619			0.000531067	Imputed_seq	Yes	NE	NE	0	1	1	1	COX3
MT	9628			0.000531067	Imputed_seq	No	NE	NE	0	NotSegregating	0	NA	COX3
MT	9629			0.00106213	Imputed_seq	No	NE	NE	0	NotSegregating	0	NA	COX3
MT	9646			0.00531067	Imputed_seq	Yes	NE	NE	0	4	4	1	COX3
MT	9649			0.000531067	Imputed_seq	Yes	NE	NE	0	1	1	1	COX3
MT	9658			0.000531067	Imputed_seq	No	NE	NE	0	NotSegregating	0	NA	COX3
MT	9660			0.0015932	Imputed_seq	Yes	NE	NE	0	2	2	1	COX3
MT	9661			0.0015932	Imputed_seq	Yes	NE	NE	0	1	1	1	COX3
MT	9677			0.00106213	Imputed_seq	Yes	NE	NE	0	2	2	1	COX3
MT	9686			0.0015932	Imputed_seq	No	NE	NE	0	NotSegregating	0	NA	COX3
MT	9687			0.0015932	Imputed_seq	Yes	NE	NE	0	1	1	1	COX3
MT	9691			0.00106213	Imputed_seq	No	NE	NE	0	NotSegregating	0	NA	COX3
MT	9694			0.000531067	Imputed_seq	Yes	NE	NE	0	1	1	1	COX3
MT	9700			0.0015932	Imputed_seq	No	NE	NE	0	NotSegregating	0	NA	COX3
MT	9709			0.000531067	Imputed_seq	No	NE	NE	0	NotSegregating	0	NA	COX3
MT	9721			0.0015932	Imputed_seq	No	NE	NE	0	NotSegregating	0	NA	COX3
MT	9722			0.00424854	Imputed_seq	Yes	NE	NE	0.01	1	1	1	COX3
MT	9739			0.000531067	Imputed_seq	No	NE	NE	0	NotSegregating	0	NA	COX3
MT	9751			0.000531067	Imputed_seq	No	NE	NE	0	NotSegregating	0	NA	COX3
MT	9769			0.071163	Imputed_seq	Yes	0.843499	0.71149	0.71	7	2	0.285714	tRNA-Gly
MT	9772			0.000531067	Imputed_seq	No	NE	NE	0	NotSegregating	0	NA	tRNA-Gly
MT	9773			0.000531067	Imputed_seq	No	NE	NE	0	NotSegregating	0	NA	tRNA-Gly
MT	9780			0.000531067	Imputed_seq	No	NE	NE	0.14	NotSegregating	0	NA	tRNA-Gly
MT	9782			0.00212427	Imputed_seq	Yes	NE	NE	0	2	2	1	tRNA-Gly
MT	9783			0.000531067	Imputed_seq	Yes	NE	NE	0	1	1	1	tRNA-Gly
MT	9793			0.000531067	Imputed_seq	No	NE	NE	0.2	NotSegregating	0	NA	tRNA-Gly
MT	9807			0.00265534	Imputed_seq	Yes	NE	NE	0	5	5	1	tRNA-Gly
MT	9810			0.00212427	Imputed_seq	Yes	NE	NE	0	1	1	1	tRNA-Gly
MT	9811			0.000531067	Imputed_seq	No	NE	NE	0	NotSegregating	0	NA	tRNA-Gly
MT	9816			0.000531067	Imputed_seq	No	NE	NE	0	NotSegregating	0	NA	tRNA-Gly
MT	9831			0.00424854	Imputed_seq	No	NE	NE	0	NotSegregating	0	NA	ND3
MT	9845			0.000531067	Imputed_seq	No	NE	NE	0	NotSegregating	0	NA	ND3
MT	9848			0.00212427	Imputed_seq	Yes	NE	NE	0	1	1	1	ND3
MT	9851			0.00106213	Imputed_seq	Yes	NE	NE	0	2	2	1	ND3
MT	9854			0.00106213	Imputed_seq	Yes	NE	NE	0	1	1	1	ND3
MT	9857			0.00106213	Imputed_seq	Yes	NE	NE	0	1	1	1	ND3
MT	9861			0.00212427	Imputed_seq	Yes	NE	NE	0	1	1	1	ND3
MT	9870			0.000531067	Imputed_seq	No	NE	NE	0	NotSegregating	0	NA	ND3
MT	9881			0.00477961	Imputed_seq	Yes	NE	NE	0	1	1	1	ND3
MT	9890			0.00106213	Imputed_seq	No	NE	NE	0.04	NotSegregating	0	NA	ND3
MT	9893			0.0690388	Imputed_seq	Yes	1	1	1	5	0	0	ND3
MT	9896			0.0031864	Imputed_seq	No	NE	NE	0.01	NotSegregating	0	NA	ND3
MT	9905			0.000531067	Imputed_seq	Yes	NE	NE	0	1	1	1	ND3
MT	9908			0.00106213	Imputed_seq	No	NE	NE	0.01	NotSegregating	0	NA	ND3
MT	9911			0.00796601	Imputed_seq	Yes	NE	NE	0.01	1	1	1	ND3
MT	9920			0.000531067	Imputed_seq	No	NE	NE	0	NotSegregating	0	NA	ND3
MT	9929			0.00106213	Imputed_seq	No	NE	NE	0	NotSegregating	0	NA	ND3
MT	9932			0.0695698	Imputed_seq	Yes	1	1	1	5	0	0	ND3
MT	9953			0.000531067	Imputed_seq	No	NE	NE	0	NotSegregating	0	NA	ND3
MT	9954			0.00265534	Imputed_seq	Yes	NE	NE	0	1	1	1	ND3
MT	9959			0.000531067	Imputed_seq	No	NE	NE	0	NotSegregating	0	NA	ND3
MT	9974			0.000531067	Imputed_seq	No	NE	NE	0	NotSegregating	0	NA	ND3
MT	9977			0.000531067	Imputed_seq	No	NE	NE	0	NotSegregating	0	NA	ND3
MT	9983			0.000531067	Imputed_seq	No	NE	NE	0	NotSegregating	0	NA	ND3
MT	9986			0.000531067	Imputed_seq	No	NE	NE	0	NotSegregating	0	NA	ND3
MT	9989			0.0015932	Imputed_seq	Yes	NE	NE	0	1	1	1	ND3
MT	9992			0.00424854	Imputed_seq	Yes	NE	NE	0	1	1	1	ND3
MT	9995			0.00106213	Imputed_seq	No	NE	NE	0	NotSegregating	0	NA	ND3
MT	10003			0.00531067	Imputed_seq	No	NE	NE	0.01	NotSegregating	0	NA	ND3
MT	10019			0.0015932	Imputed_seq	No	NE	NE	0.08	NotSegregating	0	NA	ND3
MT	10029			0.000531067	Imputed_seq	No	NE	NE	0	NotSegregating	0	NA	ND3
MT	10040			0.00106213	Imputed_seq	No	NE	NE	0.33	NotSegregating	0	NA	ND3
MT	10041			0.0701009	Imputed_seq	Yes	1	1	1	5	0	0	ND3
MT	10049			0.000531067	Imputed_seq	Yes	NE	NE	0	1	1	1	ND3
MT	10060			0.00106213	Imputed_seq	No	NE	NE	0	NotSegregating	0	NA	ND3
MT	10064			0.000531067	Imputed_seq	No	NE	NE	0	NotSegregating	0	NA	ND3
MT	10068			0.070632	Imputed_seq	Yes	1	1	1	5	0	0	ND3
MT	10073	BovineHD3200000256	10071	0.0541689	Imputed_HD	Yes	1	1	0.88	5	0	0	ND3
MT	10085			0.00106213	Imputed_seq	No	NE	NE	0	NotSegregating	0	NA	ND3
MT	10100			0.0015932	Imputed_seq	Yes	NE	NE	0	1	1	1	ND3
MT	10102			0.000531067	Imputed_seq	No	NE	NE	0	NotSegregating	0	NA	ND3
MT	10116	BovineHD3200000258	10114	0.000531067	Imputed_HD	No	NE	NE	0	NotSegregating	0	NA	ND3
MT	10117			0.000531067	Imputed_seq	No	NE	NE	0	NotSegregating	0	NA	ND3
MT	10122			0.0031864	Imputed_seq	Yes	NE	NE	0	1	1	1	ND3
MT	10123			0.00106213	Imputed_seq	No	NE	NE	0.01	NotSegregating	0	NA	ND3
MT	10128			0.000531067	Imputed_seq	No	NE	NE	0	NotSegregating	0	NA	ND3
MT	10136			0.00106213	Imputed_seq	No	NE	NE	0.33	NotSegregating	0	NA	ND3
MT	10139			0.0695698	Imputed_seq	Yes	1	1	1	5	0	0	ND3
MT	10151			0.000531067	Imputed_seq	No	NE	NE	0	NotSegregating	0	NA	ND3
MT	10155			0.0695698	Imputed_seq	Yes	1	1	1	5	0	0	ND3
MT	10160			0.00106213	Imputed_seq	No	NE	NE	0	NotSegregating	0	NA	ND3
MT	10164	BovineHD3200000259	10162	0.00690388	Imputed_HD	Yes	NE	NE	0	1	1	1	ND3
MT	10222			0.00106213	Imputed_seq	Yes	NE	NE	0.08	1	1	1	tRNA-Arg
MT	10234			0.00690388	Imputed_seq	Yes	NE	NE	0	2	2	1	tRNA-Arg
MT	10255			0.00531067	Imputed_seq	Yes	NE	NE	0.01	1	1	1	ND4L
MT	10270			0.0695698	Imputed_seq	Yes	1	1	1	5	0	0	ND4L
MT	10276			0.00265534	Imputed_seq	Yes	NE	NE	0	4	4	1	ND4L
MT	10277			0.000531067	Imputed_seq	No	NE	NE	0.04	NotSegregating	0	NA	ND4L
MT	10290			0.000531067	Imputed_seq	No	NE	NE	0	NotSegregating	0	NA	ND4L
MT	10306			0.00106213	Imputed_seq	No	NE	NE	0	NotSegregating	0	NA	ND4L
MT	10324			0.0701009	Imputed_seq	Yes	1	1	1	5	0	0	ND4L
MT	10333			0.0695698	Imputed_seq	Yes	1	1	1	5	0	0	ND4L
MT	10351	BovineHD3200000262	10349	0.00371747	Imputed_HD	Yes	NE	NE	0.01	2	2	1	ND4L
MT	10352			0.00796601	Imputed_seq	Yes	NE	NE	0.01	8	8	1	ND4L
MT	10366			0.000531067	Imputed_seq	Yes	NE	NE	0	1	1	1	ND4L
MT	10387			0.0228359	Imputed_seq	Yes	NE	NE	0.01	11	11	1	ND4L
MT	10402			0.00106213	Imputed_seq	No	NE	NE	0	NotSegregating	0	NA	ND4L
MT	10403			0.00212427	Imputed_seq	No	NE	NE	0	NotSegregating	0	NA	ND4L
MT	10410			0.0031864	Imputed_seq	No	NE	NE	0	NotSegregating	0	NA	ND4L
MT	10415			0.00106213	Imputed_seq	Yes	NE	NE	0	2	2	1	ND4L
MT	10423			0.00106213	Imputed_seq	Yes	NE	NE	0	1	1	1	ND4L
MT	10426			0.000531067	Imputed_seq	No	NE	NE	0	NotSegregating	0	NA	ND4L
MT	10427			0.000531067	Imputed_seq	No	NE	NE	0	NotSegregating	0	NA	ND4L
MT	10429			0.00212427	Imputed_seq	No	NE	NE	0	NotSegregating	0	NA	ND4L
MT	10430			0.00106213	Imputed_seq	Yes	NE	NE	0	2	2	1	ND4L
MT	10434			0.000531067	Imputed_seq	No	NE	NE	0	NotSegregating	0	NA	ND4L
MT	10435			0.00371747	Imputed_seq	No	NE	NE	0	NotSegregating	0	NA	ND4L
MT	10438			0.000531067	Imputed_seq	No	NE	NE	0.2	NotSegregating	0	NA	ND4L
MT	10447			0.0695698	Imputed_seq	Yes	1	1	1	5	0	0	ND4L
MT	10451			0.000531067	Imputed_seq	No	NE	NE	0	NotSegregating	0	NA	ND4L
MT	10457			0.00212427	Imputed_seq	Yes	NE	NE	0.01	1	1	1	ND4L
MT	10462			0.00902815	Imputed_seq	Yes	NE	NE	0.18	9	9	1	ND4L
MT	10468			0.0015932	Imputed_seq	Yes	NE	NE	0	3	3	1	ND4L
MT	10476			0.000531067	Imputed_seq	Yes	NE	NE	0	1	1	1	ND4L
MT	10495			0.00106213	Imputed_seq	No	NE	NE	0	NotSegregating	0	NA	ND4L
MT	10500			0.00106213	Imputed_seq	No	NE	NE	0	NotSegregating	0	NA	ND4L
MT	10519			0.00106213	Imputed_seq	Yes	NE	NE	0	1	1	1	ND4L
MT	10523			0.0031864	Imputed_seq	Yes	NE	NE	0	6	6	1	ND4L
MT	10529			0.000531067	Imputed_seq	No	NE	NE	0.04	NotSegregating	0	NA	ND4L
MT	10534			0.000531067	Imputed_seq	No	NE	NE	0.04	NotSegregating	0	NA	ND4L/ND4
MT	10539			0.000531067	Imputed_seq	No	NE	NE	0.01	NotSegregating	0	NA	ND4
MT	10542			0.00212427	Imputed_seq	Yes	NE	NE	0	4	4	1	ND4
MT	10557			0.000531067	Imputed_seq	Yes	NE	NE	0	1	1	1	ND4
MT	10566			0.00106213	Imputed_seq	No	NE	NE	0	NotSegregating	0	NA	ND4
MT	10578			0.00849708	Imputed_seq	Yes	NE	NE	0.01	6	6	1	ND4
MT	10579			0.0015932	Imputed_seq	Yes	NE	NE	0	1	1	1	ND4
MT	10592			0.0695698	Imputed_seq	Yes	1	1	1	5	0	0	ND4
MT	10593			0.000531067	Imputed_seq	Yes	NE	NE	0	1	1	1	ND4
MT	10602	BovineHD3200000267	10600	0.00265534	Imputed_HD	No	NE	NE	0.01	NotSegregating	0	NA	ND4
MT	10603			0.00106213	Imputed_seq	No	NE	NE	0	NotSegregating	0	NA	ND4
MT	10605			0.0015932	Imputed_seq	No	NE	NE	0.11	NotSegregating	0	NA	ND4
MT	10615			0.00371747	Imputed_seq	Yes	NE	NE	0.02	1	1	1	ND4
MT	10620			0.00106213	Imputed_seq	No	NE	NE	0	NotSegregating	0	NA	ND4
MT	10623			0.0695698	Imputed_seq	Yes	1	1	1	5	0	0	ND4
MT	10626			0.00106213	Imputed_seq	No	NE	NE	0	NotSegregating	0	NA	ND4
MT	10647			0.00265534	Imputed_seq	Yes	NE	NE	0	4	4	1	ND4
MT	10656			0.000531067	Imputed_seq	No	NE	NE	0	NotSegregating	0	NA	ND4
MT	10659			0.00106213	Imputed_seq	No	NE	NE	0	NotSegregating	0	NA	ND4
MT	10662			0.00265534	Imputed_seq	No	NE	NE	0.04	NotSegregating	0	NA	ND4
MT	10666			0.000531067	Imputed_seq	No	NE	NE	0	NotSegregating	0	NA	ND4
MT	10683			0.00106213	Imputed_seq	No	NE	NE	0	NotSegregating	0	NA	ND4
MT	10693			0.0701009	Imputed_seq	Yes	1	1	1	5	0	0	ND4
MT	10698			0.000531067	Imputed_seq	No	NE	NE	0	NotSegregating	0	NA	ND4
MT	10710			0.0265534	Imputed_seq	Yes	NE	NE	0.11	10	10	1	ND4
MT	10716			0.000531067	Imputed_seq	No	NE	NE	0	NotSegregating	0	NA	ND4
MT	10717			0.00106213	Imputed_seq	No	NE	NE	0.01	NotSegregating	0	NA	ND4
MT	10719			0.00584174	Imputed_seq	Yes	0.894254	0.79969	1	2	1	0.5	ND4
MT	10725			0.00106213	Imputed_seq	No	NE	NE	0	NotSegregating	0	NA	ND4
MT	10737			0.000531067	Imputed_seq	No	NE	NE	0.01	NotSegregating	0	NA	ND4
MT	10743			0.00424854	Imputed_seq	Yes	NE	NE	0.07	3	3	1	ND4
MT	10759			0.00106213	Imputed_seq	Yes	NE	NE	0	1	1	1	ND4
MT	10767			0.00106213	Imputed_seq	Yes	NE	NE	0	1	1	1	ND4
MT	10774			0.000531067	Imputed_seq	No	NE	NE	0	NotSegregating	0	NA	ND4
MT	10776			0.0015932	Imputed_seq	Yes	NE	NE	0.01	1	1	1	ND4
MT	10779			0.0015932	Imputed_seq	No	NE	NE	0.04	NotSegregating	0	NA	ND4
MT	10798			0.000531067	Imputed_seq	No	NE	NE	0	NotSegregating	0	NA	ND4
MT	10809			0.000531067	Imputed_seq	No	NE	NE	0	NotSegregating	0	NA	ND4
MT	10823			0.00106213	Imputed_seq	No	NE	NE	0	NotSegregating	0	NA	ND4
MT	10824			0.00106213	Imputed_seq	No	NE	NE	0	NotSegregating	0	NA	ND4
MT	10825			0.00265534	Imputed_seq	Yes	NE	NE	0	2	2	1	ND4
MT	10830			0.000531067	Imputed_seq	No	NE	NE	0	NotSegregating	0	NA	ND4
MT	10845			0.00106213	Imputed_seq	Yes	NE	NE	0	1	1	1	ND4
MT	10851			0.0695698	Imputed_seq	Yes	1	1	1	5	0	0	ND4
MT	10855			0.0015932	Imputed_seq	Yes	NE	NE	0	3	3	1	ND4
MT	10857			0.0015932	Imputed_seq	Yes	NE	NE	0	1	1	1	ND4
MT	10860			0.000531067	Imputed_seq	No	NE	NE	0	NotSegregating	0	NA	ND4
MT	10863			0.0015932	Imputed_seq	No	NE	NE	0.04	NotSegregating	0	NA	ND4
MT	10868			0.00212427	Imputed_seq	Yes	NE	NE	0	1	1	1	ND4
MT	10869			0.00265534	Imputed_seq	Yes	NE	NE	0.01	1	1	1	ND4
MT	10872			0.000531067	Imputed_seq	Yes	NE	NE	0	1	1	1	ND4
MT	10879			0.00106213	Imputed_seq	No	NE	NE	0	NotSegregating	0	NA	ND4
MT	10881			0.00265534	Imputed_seq	No	NE	NE	0	NotSegregating	0	NA	ND4
MT	10884			0.0015932	Imputed_seq	Yes	NE	NE	0	2	2	1	ND4
MT	10890			0.0106213	Imputed_seq	No	NE	NE	0	NotSegregating	0	NA	ND4
MT	10891			0.00371747	Imputed_seq	Yes	NE	NE	0.08	1	1	1	ND4
MT	10902			0.000531067	Imputed_seq	No	NE	NE	0	NotSegregating	0	NA	ND4
MT	10929			0.00796601	Imputed_seq	Yes	0.70642	0.499029	1	2	1	0.5	ND4
MT	10935			0.0100903	Imputed_seq	No	NE	NE	0	NotSegregating	0	NA	ND4
MT	10941			0.00106213	Imputed_seq	Yes	NE	NE	0	1	1	1	ND4
MT	10949			0.00212427	Imputed_seq	Yes	NE	NE	0	3	3	1	ND4
MT	10956			0.000531067	Imputed_seq	No	NE	NE	0	NotSegregating	0	NA	ND4
MT	10971			0.00212427	Imputed_seq	Yes	NE	NE	0	4	4	1	ND4
MT	10974			0.0015932	Imputed_seq	No	NE	NE	0.01	NotSegregating	0	NA	ND4
MT	10977			0.000531067	Imputed_seq	No	NE	NE	0	NotSegregating	0	NA	ND4
MT	10986			0.00212427	Imputed_seq	Yes	NE	NE	0.08	3	3	1	ND4
MT	10993			0.000531067	Imputed_seq	No	NE	NE	0	NotSegregating	0	NA	ND4
MT	11001			0.0015932	Imputed_seq	Yes	NE	NE	0	3	3	1	ND4
MT	11002			0.0759426	Imputed_seq	Yes	1	1	1	6	0	0	ND4
MT	11011			0.00106213	Imputed_seq	Yes	NE	NE	0	1	1	1	ND4
MT	11013			0.000531067	Imputed_seq	No	NE	NE	0	NotSegregating	0	NA	ND4
MT	11023			0.000531067	Imputed_seq	No	NE	NE	0	NotSegregating	0	NA	ND4
MT	11024			0.00743494	Imputed_seq	Yes	NE	NE	0	6	6	1	ND4
MT	11028			0.0015932	Imputed_seq	No	NE	NE	0	NotSegregating	0	NA	ND4
MT	11034			0.000531067	Imputed_seq	No	NE	NE	0	NotSegregating	0	NA	ND4
MT	11037			0.0759426	Imputed_seq	Yes	0.742433	0.551207	0.21	9	4	0.444444	ND4
MT	11065			0.000531067	Imputed_seq	Yes	NE	NE	0	1	1	1	ND4
MT	11070			0.0738184	Imputed_seq	Yes	0.742433	0.551207	1	9	4	0.444444	ND4
MT	11078			0.0015932	Imputed_seq	Yes	NE	NE	0	1	1	1	ND4
MT	11091			0.00796601	Imputed_seq	Yes	1	1	0.98	1	0	0	ND4
MT	11093			0.000531067	Imputed_seq	No	NE	NE	0	NotSegregating	0	NA	ND4
MT	11103			0.000531067	Imputed_seq	No	NE	NE	0	NotSegregating	0	NA	ND4
MT	11106			0.000531067	Imputed_seq	No	NE	NE	0	NotSegregating	0	NA	ND4
MT	11128			0.000531067	Imputed_seq	No	NE	NE	0	NotSegregating	0	NA	ND4
MT	11130			0.00106213	Imputed_seq	No	NE	NE	0.01	NotSegregating	0	NA	ND4
MT	11136			0.0695698	Imputed_seq	Yes	1	1	1	5	0	0	ND4
MT	11142			0.000531067	Imputed_seq	No	NE	NE	0	NotSegregating	0	NA	ND4
MT	11163			0.0015932	Imputed_seq	Yes	NE	NE	0	2	2	1	ND4
MT	11169			0.000531067	Imputed_seq	No	NE	NE	0	NotSegregating	0	NA	ND4
MT	11176			0.00849708	Imputed_seq	Yes	NE	NE	0	1	1	1	ND4
MT	11178			0.0031864	Imputed_seq	Yes	NE	NE	0	5	5	1	ND4
MT	11181			0.00106213	Imputed_seq	Yes	NE	NE	0	1	1	1	ND4
MT	11184			0.000531067	Imputed_seq	No	NE	NE	0	NotSegregating	0	NA	ND4
MT	11187			0.00106213	Imputed_seq	No	NE	NE	0	NotSegregating	0	NA	ND4
MT	11202			0.070632	Imputed_seq	Yes	0.911977	0.831703	1	6	1	0.166667	ND4
MT	11217			0.00106213	Imputed_seq	Yes	NE	NE	0	2	2	1	ND4
MT	11230			0.00212427	Imputed_seq	No	NE	NE	0	NotSegregating	0	NA	ND4
MT	11232			0.00371747	Imputed_seq	Yes	NE	NE	0.01	4	4	1	ND4
MT	11233			0.00106213	Imputed_seq	Yes	NE	NE	0.01	1	1	1	ND4
MT	11238			0.0031864	Imputed_seq	No	NE	NE	0	NotSegregating	0	NA	ND4
MT	11247			0.00106213	Imputed_seq	Yes	NE	NE	0	1	1	1	ND4
MT	11250			0.00371747	Imputed_seq	Yes	NE	NE	0	1	1	1	ND4
MT	11259			0.00371747	Imputed_seq	Yes	NE	NE	0.01	2	2	1	ND4
MT	11262			0.00106213	Imputed_seq	No	NE	NE	0	NotSegregating	0	NA	ND4
MT	11268			0.070632	Imputed_seq	Yes	1	1	0.98	5	0	0	ND4
MT	11272			0.00371747	Imputed_seq	Yes	NE	NE	0	6	6	1	ND4
MT	11283			0.00106213	Imputed_seq	No	NE	NE	0	NotSegregating	0	NA	ND4
MT	11286			0.0015932	Imputed_seq	No	NE	NE	0	NotSegregating	0	NA	ND4
MT	11307			0.0015932	Imputed_seq	Yes	NE	NE	0.01	1	1	1	ND4
MT	11313	BovineHD3200000280	11311	0.00212427	Imputed_HD	No	NE	NE	0.01	NotSegregating	0	NA	ND4
MT	11316			0.000531067	Imputed_seq	No	NE	NE	0	NotSegregating	0	NA	ND4
MT	11319			0.0031864	Imputed_seq	Yes	NE	NE	0	1	1	1	ND4
MT	11326			0.00106213	Imputed_seq	Yes	NE	NE	0	2	2	1	ND4
MT	11328			0.000531067	Imputed_seq	No	NE	NE	0	NotSegregating	0	NA	ND4
MT	11331			0.0695698	Imputed_seq	Yes	1	1	1	5	0	0	ND4
MT	11346			0.00106213	Imputed_seq	No	NE	NE	0.2	NotSegregating	0	NA	ND4
MT	11349			0.000531067	Imputed_seq	No	NE	NE	0	NotSegregating	0	NA	ND4
MT	11367			0.000531067	Imputed_seq	Yes	NE	NE	0	1	1	1	ND4
MT	11370			0.00477961	Imputed_seq	Yes	NE	NE	0.01	1	1	1	ND4
MT	11385			0.000531067	Imputed_seq	Yes	NE	NE	0	1	1	1	ND4
MT	11388			0.000531067	Imputed_seq	No	NE	NE	0	NotSegregating	0	NA	ND4
MT	11397			0.00106213	Imputed_seq	No	NE	NE	0	NotSegregating	0	NA	ND4
MT	11400			0.000531067	Imputed_seq	No	NE	NE	0	NotSegregating	0	NA	ND4
MT	11409			0.070632	Imputed_seq	Yes	1	1	1	5	0	0	ND4
MT	11418			0.000531067	Imputed_seq	No	NE	NE	0	NotSegregating	0	NA	ND4
MT	11421			0.0695698	Imputed_seq	Yes	1	1	1	5	0	0	ND4
MT	11430			0.00212427	Imputed_seq	No	NE	NE	0	NotSegregating	0	NA	ND4
MT	11442			0.00265534	Imputed_seq	Yes	NE	NE	0.01	1	1	1	ND4
MT	11457			0.000531067	Imputed_seq	No	NE	NE	0	NotSegregating	0	NA	ND4
MT	11470			0.000531067	Imputed_seq	No	NE	NE	0	NotSegregating	0	NA	ND4
MT	11471			0.000531067	Imputed_seq	No	NE	NE	0	NotSegregating	0	NA	ND4
MT	11472			0.000531067	Imputed_seq	No	NE	NE	0	NotSegregating	0	NA	ND4
MT	11478			0.00531067	Imputed_seq	Yes	NE	NE	0.01	3	3	1	ND4
MT	11481			0.00265534	Imputed_seq	Yes	NE	NE	0	5	5	1	ND4
MT	11499			0.000531067	Imputed_seq	Yes	NE	NE	0	1	1	1	ND4
MT	11514			0.00212427	Imputed_seq	No	NE	NE	0.16	NotSegregating	0	NA	ND4
MT	11529			0.0031864	Imputed_seq	Yes	NE	NE	0.01	1	1	1	ND4
MT	11532			0.000531067	Imputed_seq	No	NE	NE	0	NotSegregating	0	NA	ND4
MT	11535			0.000531067	Imputed_seq	No	NE	NE	0	NotSegregating	0	NA	ND4
MT	11540			0.0031864	Imputed_seq	Yes	NE	NE	0.01	3	3	1	ND4
MT	11544			0.00106213	Imputed_seq	No	NE	NE	0.2	NotSegregating	0	NA	ND4
MT	11552			0.00106213	Imputed_seq	No	NE	NE	0	NotSegregating	0	NA	ND4
MT	11556			0.000531067	Imputed_seq	No	NE	NE	0	NotSegregating	0	NA	ND4
MT	11571			0.000531067	Imputed_seq	No	NE	NE	0.01	NotSegregating	0	NA	ND4
MT	11572			0.00106213	Imputed_seq	No	NE	NE	0	NotSegregating	0	NA	ND4
MT	11580			0.00106213	Imputed_seq	No	NE	NE	0	NotSegregating	0	NA	ND4
MT	11589			0.000531067	Imputed_seq	No	NE	NE	0	NotSegregating	0	NA	ND4
MT	11598			0.00106213	Imputed_seq	No	NE	NE	0.01	NotSegregating	0	NA	ND4
MT	11619			0.000531067	Imputed_seq	No	NE	NE	0	NotSegregating	0	NA	ND4
MT	11634			0.00106213	Imputed_seq	No	NE	NE	0.04	NotSegregating	0	NA	ND4
MT	11665			0.0015932	Imputed_seq	No	NE	NE	0.01	NotSegregating	0	NA	ND4
MT	11674			0.0015932	Imputed_seq	Yes	NE	NE	0.01	1	1	1	ND4
MT	11678			0.0015932	Imputed_seq	Yes	NE	NE	0	3	3	1	ND4
MT	11679			0.000531067	Imputed_seq	No	NE	NE	0	NotSegregating	0	NA	ND4
MT	11688			0.00106213	Imputed_seq	Yes	NE	NE	0	1	1	1	ND4
MT	11700			0.00371747	Imputed_seq	Yes	NE	NE	0	5	5	1	ND4
MT	11707			0.00902815	Imputed_seq	Yes	NE	NE	0	8	8	1	ND4
MT	11715			0.00106213	Imputed_seq	Yes	NE	NE	0	2	2	1	ND4
MT	11722			0.00212427	Imputed_seq	No	NE	NE	0.01	NotSegregating	0	NA	ND4
MT	11723			0.00106213	Imputed_seq	No	NE	NE	0.01	NotSegregating	0	NA	ND4
MT	11724			0.000531067	Imputed_seq	No	NE	NE	0	NotSegregating	0	NA	ND4
MT	11727			0.00106213	Imputed_seq	No	NE	NE	0	NotSegregating	0	NA	ND4
MT	11736			0.0015932	Imputed_seq	Yes	NE	NE	0	1	1	1	ND4
MT	11739			0.00106213	Imputed_seq	No	NE	NE	0	NotSegregating	0	NA	ND4
MT	11742			0.000531067	Imputed_seq	No	NE	NE	0.17	NotSegregating	0	NA	ND4
MT	11745			0.000531067	Imputed_seq	No	NE	NE	0	NotSegregating	0	NA	ND4
MT	11763			0.00106213	Imputed_seq	No	NE	NE	0	NotSegregating	0	NA	ND4
MT	11768			0.00212427	Imputed_seq	No	NE	NE	0.5	NotSegregating	0	NA	ND4
MT	11790			0.0015932	Imputed_seq	Yes	NE	NE	0	3	3	1	ND4
MT	11791			0.00424854	Imputed_seq	Yes	NE	NE	0.02	1	1	1	ND4
MT	11802			0.0015932	Imputed_seq	Yes	NE	NE	0	2	2	1	ND4
MT	11805			0.071163	Imputed_seq	Yes	1	1	1	5	0	0	ND4
MT	11811			0.000531067	Imputed_seq	No	NE	NE	0	NotSegregating	0	NA	ND4
MT	11817			0.000531067	Imputed_seq	Yes	NE	NE	0	1	1	1	ND4
MT	11826			0.00106213	Imputed_seq	No	NE	NE	0	NotSegregating	0	NA	ND4
MT	11844			0.0695698	Imputed_seq	Yes	1	1	1	5	0	0	ND4
MT	11850			0.00106213	Imputed_seq	No	NE	NE	0.01	NotSegregating	0	NA	ND4
MT	11853			0.000531067	Imputed_seq	No	NE	NE	0.01	NotSegregating	0	NA	ND4
MT	11854			0.00106213	Imputed_seq	Yes	NE	NE	0	2	2	1	ND4
MT	11856			0.000531067	Imputed_seq	No	NE	NE	0	NotSegregating	0	NA	ND4
MT	11859			0.000531067	Imputed_seq	No	NE	NE	0	NotSegregating	0	NA	ND4
MT	11860			0.000531067	Imputed_seq	No	NE	NE	0	NotSegregating	0	NA	ND4
MT	11901			0.00637281	Imputed_seq	Yes	NE	NE	0	1	1	1	ND4
MT	11924			0.00106213	Imputed_seq	No	NE	NE	0	NotSegregating	0	NA	tRNA-His
MT	11958			0.000531067	Imputed_seq	No	NE	NE	0	NotSegregating	0	NA	tRNA-His
MT	11960			0.000531067	Imputed_seq	Yes	NE	NE	0	1	1	1	tRNA-His
MT	11988			0.000531067	Imputed_seq	No	NE	NE	0	NotSegregating	0	NA	tRNA-Ser
MT	12008			0.000531067	Imputed_seq	Yes	NE	NE	0	1	1	1	tRNA-Ser
MT	12018			0.000531067	Imputed_seq	No	NE	NE	0	NotSegregating	0	NA	tRNA-Ser
MT	12023			0.00371747	Imputed_seq	Yes	NE	NE	0	2	2	1	tRNA-Ser
MT	12025			0.00424854	Imputed_seq	Yes	NE	NE	0.01	3	3	1	tRNA-Ser
MT	12031			0.000531067	Imputed_seq	No	NE	NE	0	NotSegregating	0	NA	tRNA-Ser
MT	12038			0.000531067	Imputed_seq	No	NE	NE	0	NotSegregating	0	NA	tRNA-Ser
MT	12057			0.000531067	Imputed_seq	No	NE	NE	0	NotSegregating	0	NA	tRNA-Leu
MT	12060			0.0015932	Imputed_seq	No	NE	NE	0.01	NotSegregating	0	NA	tRNA-Leu
MT	12078			0.000531067	Imputed_seq	No	NE	NE	0	NotSegregating	0	NA	tRNA-Leu
MT	12120			0.00106213	Imputed_seq	No	NE	NE	0.01	NotSegregating	0	NA	ND5
MT	12121			0.000531067	Imputed_seq	No	NE	NE	0.01	NotSegregating	0	NA	ND5
MT	12122			0.000531067	Imputed_seq	No	NE	NE	0	NotSegregating	0	NA	ND5
MT	12137			0.0695698	Imputed_seq	Yes	1	1	1	5	0	0	ND5
MT	12138			0.000531067	Imputed_seq	No	NE	NE	0	NotSegregating	0	NA	ND5
MT	12139	BovineHD3200000298	12137	0.0015932	Imputed_HD	No	NE	NE	0	NotSegregating	0	NA	ND5
MT	12143			0.000531067	Imputed_seq	No	NE	NE	0	NotSegregating	0	NA	ND5
MT	12153			0.000531067	Imputed_seq	No	NE	NE	0	NotSegregating	0	NA	ND5
MT	12157			0.00106213	Imputed_seq	No	NE	NE	0.01	NotSegregating	0	NA	ND5
MT	12159			0.000531067	Imputed_seq	No	NE	NE	0	NotSegregating	0	NA	ND5
MT	12160	BovineHD3200000299	12158	0.0175252	Imputed_HD	Yes	NE	NE	0.04	4	4	1	ND5
MT	12161			0.0015932	Imputed_seq	Yes	NE	NE	0	1	1	1	ND5
MT	12166			0.00265534	Imputed_seq	Yes	NE	NE	0.27	1	1	1	ND5
MT	12167			0.00637281	Imputed_seq	Yes	NE	NE	0.14	516	1	0.00193798	ND5
MT	12172			0.0015932	Imputed_seq	No	NE	NE	0.08	NotSegregating	0	NA	ND5
MT	12175			0.00212427	Imputed_seq	Yes	NE	NE	0	3	3	1	ND5
MT	12178			0.000531067	Imputed_seq	No	NE	NE	0	NotSegregating	0	NA	ND5
MT	12180			0.0695698	Imputed_seq	Yes	1	1	1	5	0	0	ND5
MT	12182			0.000531067	Imputed_seq	No	NE	NE	0	NotSegregating	0	NA	ND5
MT	12183			0.0015932	Imputed_seq	Yes	NE	NE	0	1	1	1	ND5
MT	12187			0.000531067	Imputed_seq	No	NE	NE	0	NotSegregating	0	NA	ND5
MT	12191			0.00106213	Imputed_seq	Yes	NE	NE	0	1	1	1	ND5
MT	12204			0.000531067	Imputed_seq	Yes	NE	NE	0	1	1	1	ND5
MT	12225			0.0031864	Imputed_seq	Yes	NE	NE	0	2	2	1	ND5
MT	12229			0.000531067	Imputed_seq	No	NE	NE	0	NotSegregating	0	NA	ND5
MT	12230			0.00106213	Imputed_seq	No	NE	NE	0	NotSegregating	0	NA	ND5
MT	12236			0.0764737	Imputed_seq	Yes	0.843499	0.71149	1	7	2	0.285714	ND5
MT	12255			0.000531067	Imputed_seq	No	NE	NE	0	NotSegregating	0	NA	ND5
MT	12257			0.0015932	Imputed_seq	No	NE	NE	0.01	NotSegregating	0	NA	ND5
MT	12266			0.00106213	Imputed_seq	No	NE	NE	0	NotSegregating	0	NA	ND5
MT	12272			0.000531067	Imputed_seq	No	NE	NE	0	NotSegregating	0	NA	ND5
MT	12275			0.000531067	Imputed_seq	No	NE	NE	0	NotSegregating	0	NA	ND5
MT	12290			0.000531067	Imputed_seq	No	NE	NE	0	NotSegregating	0	NA	ND5
MT	12291			0.00371747	Imputed_seq	Yes	NE	NE	0	6	6	1	ND5
MT	12295			0.0015932	Imputed_seq	No	NE	NE	0.04	NotSegregating	0	NA	ND5
MT	12296			0.000531067	Imputed_seq	No	NE	NE	0	NotSegregating	0	NA	ND5
MT	12299			0.000531067	Imputed_seq	No	NE	NE	0	NotSegregating	0	NA	ND5
MT	12311			0.000531067	Imputed_seq	No	NE	NE	0	NotSegregating	0	NA	ND5
MT	12329			0.000531067	Imputed_seq	No	NE	NE	0.17	NotSegregating	0	NA	ND5
MT	12332			0.000531067	Imputed_seq	No	NE	NE	0	NotSegregating	0	NA	ND5
MT	12335			0.00106213	Imputed_seq	Yes	NE	NE	0	2	2	1	ND5
MT	12341			0.0015932	Imputed_seq	Yes	NE	NE	0	1	1	1	ND5
MT	12350			0.000531067	Imputed_seq	Yes	NE	NE	0	1	1	1	ND5
MT	12362			0.00212427	Imputed_seq	Yes	NE	NE	0	4	4	1	ND5
MT	12368			0.0015932	Imputed_seq	No	NE	NE	0.01	NotSegregating	0	NA	ND5
MT	12370			0.00212427	Imputed_seq	Yes	NE	NE	0	2	2	1	ND5
MT	12377			0.0031864	Imputed_seq	No	NE	NE	0.01	NotSegregating	0	NA	ND5
MT	12379			0.0754116	Imputed_seq	Yes	0.911977	0.831703	0.21	6	1	0.166667	ND5
MT	12381			0.000531067	Imputed_seq	No	NE	NE	0.08	NotSegregating	0	NA	ND5
MT	12387			0.00106213	Imputed_seq	Yes	NE	NE	0	1	1	1	ND5
MT	12396			0.000531067	Imputed_seq	No	NE	NE	0	NotSegregating	0	NA	ND5
MT	12404			0.00531067	Imputed_seq	Yes	NE	NE	0.42	3	3	1	ND5
MT	12407			0.000531067	Imputed_seq	No	NE	NE	0	NotSegregating	0	NA	ND5
MT	12412			0.00106213	Imputed_seq	No	NE	NE	0	NotSegregating	0	NA	ND5
MT	12416			0.00106213	Imputed_seq	No	NE	NE	0.11	NotSegregating	0	NA	ND5
MT	12419			0.00106213	Imputed_seq	No	NE	NE	0	NotSegregating	0	NA	ND5
MT	12428			0.00106213	Imputed_seq	Yes	NE	NE	0	2	2	1	ND5
MT	12431			0.0015932	Imputed_seq	Yes	NE	NE	0	1	1	1	ND5
MT	12435			0.0823155	Imputed_seq	Yes	0.814092	0.662745	1	9	3	0.333333	ND5
MT	12455			0.000531067	Imputed_seq	No	NE	NE	0	NotSegregating	0	NA	ND5
MT	12470			0.0754116	Imputed_seq	Yes	1	1	1	6	0	0	ND5
MT	12471			0.0722252	Imputed_seq	Yes	0.843499	0.71149	1	7	2	0.285714	ND5
MT	12482			0.000531067	Imputed_seq	No	NE	NE	0	NotSegregating	0	NA	ND5
MT	12486			0.000531067	Imputed_seq	Yes	NE	NE	0	1	1	1	ND5
MT	12494			0.00531067	Imputed_seq	No	NE	NE	0.16	NotSegregating	0	NA	ND5
MT	12497			0.00212427	Imputed_seq	Yes	NE	NE	0	2	2	1	ND5
MT	12499			0.000531067	Imputed_seq	No	NE	NE	0	NotSegregating	0	NA	ND5
MT	12515			0.0695698	Imputed_seq	Yes	1	1	1	5	0	0	ND5
MT	12522			0.00106213	Imputed_seq	Yes	NE	NE	0	2	2	1	ND5
MT	12527			0.00796601	Imputed_seq	Yes	0.893553	0.798438	0.64	5	1	0.2	ND5
MT	12530			0.00106213	Imputed_seq	No	NE	NE	0	NotSegregating	0	NA	ND5
MT	12546			0.000531067	Imputed_seq	No	NE	NE	0	NotSegregating	0	NA	ND5
MT	12566			0.000531067	Imputed_seq	Yes	NE	NE	0	1	1	1	ND5
MT	12584			0.00106213	Imputed_seq	Yes	NE	NE	0	2	2	1	ND5
MT	12624			0.0355815	Imputed_seq	No	NE	NE	0.27	NotSegregating	0	NA	ND5
MT	12627			0.00212427	Imputed_seq	Yes	NE	NE	0.14	2	2	1	ND5
MT	12629			0.0175252	Imputed_seq	Yes	NE	NE	0.17	7	7	1	ND5
MT	12632			0.0015932	Imputed_seq	Yes	NE	NE	0	1	1	1	ND5
MT	12638			0.0015932	Imputed_seq	Yes	NE	NE	0	1	1	1	ND5
MT	12641			0.00106213	Imputed_seq	No	NE	NE	0.01	NotSegregating	0	NA	ND5
MT	12647			0.00106213	Imputed_seq	Yes	NE	NE	0	2	2	1	ND5
MT	12656			0.000531067	Imputed_seq	No	NE	NE	0	NotSegregating	0	NA	ND5
MT	12657			0.000531067	Imputed_seq	No	NE	NE	0	NotSegregating	0	NA	ND5
MT	12660			0.00106213	Imputed_seq	No	NE	NE	0	NotSegregating	0	NA	ND5
MT	12674			0.0695698	Imputed_seq	Yes	1	1	1	5	0	0	ND5
MT	12677			0.0759426	Imputed_seq	Yes	1	1	1	6	0	0	ND5
MT	12686			0.0743494	Imputed_seq	Yes	0.788245	0.621331	0.21	8	3	0.375	ND5
MT	12692			0.0015932	Imputed_seq	Yes	NE	NE	0	1	1	1	ND5
MT	12707			0.023367	Imputed_seq	Yes	NE	NE	0.96	26	26	1	ND5
MT	12713			0.00106213	Imputed_seq	No	NE	NE	0	NotSegregating	0	NA	ND5
MT	12724			0.000531067	Imputed_seq	No	NE	NE	0.08	NotSegregating	0	NA	ND5
MT	12730			0.00265534	Imputed_seq	Yes	NE	NE	0	2	2	1	ND5
MT	12734			0.00106213	Imputed_seq	No	NE	NE	0	NotSegregating	0	NA	ND5
MT	12740			0.0015932	Imputed_seq	Yes	NE	NE	0.08	1	1	1	ND5
MT	12742			0.00106213	Imputed_seq	No	NE	NE	0	NotSegregating	0	NA	ND5
MT	12749			0.000531067	Imputed_seq	No	NE	NE	0	NotSegregating	0	NA	ND5
MT	12752	BovineHD3200000312	12750	0.0759426	Imputed_HD	Yes	1	1	0.96	6	0	0	ND5
MT	12759			0.0031864	Imputed_seq	Yes	NE	NE	0	2	2	1	ND5
MT	12771			0.000531067	Imputed_seq	Yes	NE	NE	0	1	1	1	ND5
MT	12827			0.000531067	Imputed_seq	No	NE	NE	0	NotSegregating	0	NA	ND5
MT	12830			0.000531067	Imputed_seq	No	NE	NE	0	NotSegregating	0	NA	ND5
MT	12843			0.000531067	Imputed_seq	Yes	NE	NE	0	1	1	1	ND5
MT	12866			0.00106213	Imputed_seq	Yes	NE	NE	0	1	1	1	ND5
MT	12870			0.00106213	Imputed_seq	Yes	NE	NE	0	1	1	1	ND5
MT	12871			0.00106213	Imputed_seq	Yes	NE	NE	0	2	2	1	ND5
MT	12881			0.00106213	Imputed_seq	No	NE	NE	0	NotSegregating	0	NA	ND5
MT	12887	BovineHD3200000318	12885	0.000531067	Imputed_HD	No	NE	NE	0	NotSegregating	0	NA	ND5
MT	12896			0.00106213	Imputed_seq	Yes	NE	NE	0	1	1	1	ND5
MT	12902			0.071163	Imputed_seq	Yes	1	1	1	5	0	0	ND5
MT	12910			0.00265534	Imputed_seq	No	NE	NE	0	NotSegregating	0	NA	ND5
MT	12925			0.0732873	Imputed_seq	Yes	1	1	1	5	0	0	ND5
MT	12926			0.071163	Imputed_seq	Yes	0.911977	0.831703	1	6	1	0.166667	ND5
MT	12935			0.00106213	Imputed_seq	No	NE	NE	0.01	NotSegregating	0	NA	ND5
MT	12939			0.000531067	Imputed_seq	No	NE	NE	0	NotSegregating	0	NA	ND5
MT	12940			0.000531067	Imputed_seq	Yes	NE	NE	0	1	1	1	ND5
MT	12942			0.00265534	Imputed_seq	No	NE	NE	0	NotSegregating	0	NA	ND5
MT	12944			0.0015932	Imputed_seq	Yes	NE	NE	0	3	3	1	ND5
MT	12948			0.000531067	Imputed_seq	No	NE	NE	0	NotSegregating	0	NA	ND5
MT	12956			0.000531067	Imputed_seq	No	NE	NE	0.17	NotSegregating	0	NA	ND5
MT	12958			0.000531067	Imputed_seq	Yes	NE	NE	0	1	1	1	ND5
MT	12966			0.000531067	Imputed_seq	No	NE	NE	0	NotSegregating	0	NA	ND5
MT	12971			0.000531067	Imputed_seq	No	NE	NE	0	NotSegregating	0	NA	ND5
MT	12973			0.0031864	Imputed_seq	No	NE	NE	0.01	NotSegregating	0	NA	ND5
MT	12983			0.00796601	Imputed_seq	Yes	NE	NE	0	2	2	1	ND5
MT	13001			0.000531067	Imputed_seq	No	NE	NE	0	NotSegregating	0	NA	ND5
MT	13004			0.00106213	Imputed_seq	No	NE	NE	0	NotSegregating	0	NA	ND5
MT	13007			0.0828465	Imputed_seq	Yes	1	1	0.25	6	0	0	ND5
MT	13031			0.00212427	Imputed_seq	No	NE	NE	0.01	NotSegregating	0	NA	ND5
MT	13049			0.000531067	Imputed_seq	Yes	NE	NE	0	1	1	1	ND5
MT	13058			0.0695698	Imputed_seq	Yes	1	1	1	5	0	0	ND5
MT	13064			0.000531067	Imputed_seq	Yes	NE	NE	0	1	1	1	ND5
MT	13073			0.000531067	Imputed_seq	No	NE	NE	0	NotSegregating	0	NA	ND5
MT	13079			0.000531067	Imputed_seq	No	NE	NE	0	NotSegregating	0	NA	ND5
MT	13088			0.00106213	Imputed_seq	Yes	NE	NE	0	1	1	1	ND5
MT	13094			0.000531067	Imputed_seq	No	NE	NE	0	NotSegregating	0	NA	ND5
MT	13097			0.000531067	Imputed_seq	Yes	NE	NE	0	1	1	1	ND5
MT	13100			0.0716941	Imputed_seq	Yes	1	1	0.21	5	0	0	ND5
MT	13103			0.0541689	Imputed_seq	Yes	1	1	1	5	0	0	ND5
MT	13106			0.0695698	Imputed_seq	Yes	1	1	1	5	0	0	ND5
MT	13115			0.00106213	Imputed_seq	No	NE	NE	0	NotSegregating	0	NA	ND5
MT	13124	BovineHD3200000324	13122	0.00212427	Imputed_HD	Yes	NE	NE	0	1	1	1	ND5
MT	13130			0.00106213	Imputed_seq	No	NE	NE	0	NotSegregating	0	NA	ND5
MT	13139			0.00371747	Imputed_seq	No	NE	NE	0.02	NotSegregating	0	NA	ND5
MT	13142			0.00212427	Imputed_seq	No	NE	NE	0.01	NotSegregating	0	NA	ND5
MT	13150			0.000531067	Imputed_seq	No	NE	NE	0	NotSegregating	0	NA	ND5
MT	13151			0.0015932	Imputed_seq	Yes	NE	NE	0	3	3	1	ND5
MT	13154			0.00106213	Imputed_seq	No	NE	NE	0	NotSegregating	0	NA	ND5
MT	13156			0.00212427	Imputed_seq	No	NE	NE	0	NotSegregating	0	NA	ND5
MT	13164			0.0015932	Imputed_seq	No	NE	NE	0.01	NotSegregating	0	NA	ND5
MT	13169			0.00106213	Imputed_seq	Yes	NE	NE	0	2	2	1	ND5
MT	13184			0.00212427	Imputed_seq	Yes	NE	NE	0	4	4	1	ND5
MT	13190			0.000531067	Imputed_seq	No	NE	NE	0	NotSegregating	0	NA	ND5
MT	13193			0.000531067	Imputed_seq	No	NE	NE	0	NotSegregating	0	NA	ND5
MT	13199			0.00106213	Imputed_seq	No	NE	NE	0	NotSegregating	0	NA	ND5
MT	13203			0.0308019	Imputed_seq	Yes	0.892665	0.79685	1	10	2	0.2	ND5
MT	13208			0.000531067	Imputed_seq	No	NE	NE	0	NotSegregating	0	NA	ND5
MT	13226			0.000531067	Imputed_seq	No	NE	NE	0	NotSegregating	0	NA	ND5
MT	13229			0.00371747	Imputed_seq	Yes	NE	NE	0.04	6	6	1	ND5
MT	13233			0.00371747	Imputed_seq	Yes	NE	NE	0.01	1	1	1	ND5
MT	13240			0.00106213	Imputed_seq	No	NE	NE	0	NotSegregating	0	NA	ND5
MT	13241			0.000531067	Imputed_seq	No	NE	NE	0	NotSegregating	0	NA	ND5
MT	13257			0.000531067	Imputed_seq	No	NE	NE	0.17	NotSegregating	0	NA	ND5
MT	13262			0.0031864	Imputed_seq	Yes	NE	NE	0.01	3	3	1	ND5
MT	13269			0.000531067	Imputed_seq	No	NE	NE	0	NotSegregating	0	NA	ND5
MT	13277			0.0722252	Imputed_seq	Yes	0.703639	0.495108	1	10	5	0.5	ND5
MT	13280			0.00106213	Imputed_seq	No	NE	NE	0	NotSegregating	0	NA	ND5
MT	13283			0.000531067	Imputed_seq	No	NE	NE	0	NotSegregating	0	NA	ND5
MT	13292			0.000531067	Imputed_seq	No	NE	NE	0	NotSegregating	0	NA	ND5
MT	13298			0.000531067	Imputed_seq	No	NE	NE	0	NotSegregating	0	NA	ND5
MT	13302			0.00584174	Imputed_seq	Yes	0.753711	0.56808	1	7	3	0.428571	ND5
MT	13305			0.000531067	Imputed_seq	No	NE	NE	0	NotSegregating	0	NA	ND5
MT	13338			0.0015932	Imputed_seq	No	NE	NE	0.04	NotSegregating	0	NA	ND5
MT	13361			0.000531067	Imputed_seq	No	NE	NE	0	NotSegregating	0	NA	ND5
MT	13364			0.000531067	Imputed_seq	No	NE	NE	0	NotSegregating	0	NA	ND5
MT	13373			0.0594796	Imputed_seq	Yes	1	1	1	5	0	0	ND5
MT	13376			0.00424854	Imputed_seq	No	NE	NE	0	NotSegregating	0	NA	ND5
MT	13379			0.00106213	Imputed_seq	No	NE	NE	0.01	NotSegregating	0	NA	ND5
MT	13382	BovineHD3200000332	13380	0.0812533	Imputed_HD	Yes	1	1	0.99	5	0	0	ND5
MT	13391			0.00212427	Imputed_seq	Yes	NE	NE	0.01	1	1	1	ND5
MT	13394			0.0031864	Imputed_seq	No	NE	NE	0	NotSegregating	0	NA	ND5
MT	13397			0.00424854	Imputed_seq	No	NE	NE	0.11	NotSegregating	0	NA	ND5
MT	13398			0.000531067	Imputed_seq	No	NE	NE	0	NotSegregating	0	NA	ND5
MT	13403			0.00212427	Imputed_seq	No	NE	NE	0	NotSegregating	0	NA	ND5
MT	13404			0.000531067	Imputed_seq	No	NE	NE	0	NotSegregating	0	NA	ND5
MT	13422			0.000531067	Imputed_seq	Yes	NE	NE	0	1	1	1	ND5
MT	13425			0.000531067	Imputed_seq	No	NE	NE	0	NotSegregating	0	NA	ND5
MT	13431			0.0015932	Imputed_seq	Yes	NE	NE	0	1	1	1	ND5
MT	13433			0.00106213	Imputed_seq	No	NE	NE	0	NotSegregating	0	NA	ND5
MT	13435			0.0701009	Imputed_seq	Yes	1	1	1	5	0	0	ND5
MT	13436			0.000531067	Imputed_seq	Yes	NE	NE	0	1	1	1	ND5
MT	13439			0.0701009	Imputed_seq	Yes	1	1	1	5	0	0	ND5
MT	13448			0.000531067	Imputed_seq	Yes	NE	NE	0	1	1	1	ND5
MT	13455			0.00106213	Imputed_seq	Yes	NE	NE	0	2	2	1	ND5
MT	13460			0.000531067	Imputed_seq	Yes	NE	NE	0	1	1	1	ND5
MT	13463			0.0031864	Imputed_seq	Yes	NE	NE	0	3	3	1	ND5
MT	13466			0.0015932	Imputed_seq	No	NE	NE	0.11	NotSegregating	0	NA	ND5
MT	13469			0.00106213	Imputed_seq	Yes	NE	NE	0	1	1	1	ND5
MT	13471			0.000531067	Imputed_seq	No	NE	NE	0	NotSegregating	0	NA	ND5
MT	13499			0.000531067	Imputed_seq	No	NE	NE	0	NotSegregating	0	NA	ND5
MT	13505			0.00106213	Imputed_seq	No	NE	NE	0	NotSegregating	0	NA	ND5
MT	13508			0.000531067	Imputed_seq	No	NE	NE	0.17	NotSegregating	0	NA	ND5
MT	13511			0.000531067	Imputed_seq	No	NE	NE	0	NotSegregating	0	NA	ND5
MT	13514			0.00265534	Imputed_seq	Yes	NE	NE	0	1	1	1	ND5
MT	13520			0.00743494	Imputed_seq	Yes	NE	NE	0.04	5	5	1	ND5
MT	13526			0.00424854	Imputed_seq	No	NE	NE	0	NotSegregating	0	NA	ND5
MT	13541			0.00106213	Imputed_seq	Yes	NE	NE	0.08	1	1	1	ND5
MT	13553			0.000531067	Imputed_seq	No	NE	NE	0	NotSegregating	0	NA	ND5
MT	13556			0.070632	Imputed_seq	Yes	0.911977	0.831703	1	6	1	0.166667	ND5
MT	13566			0.0695698	Imputed_seq	Yes	1	1	1	5	0	0	ND5
MT	13573			0.00106213	Imputed_seq	No	NE	NE	0.01	NotSegregating	0	NA	ND5
MT	13586			0.0695698	Imputed_seq	Yes	1	1	1	5	0	0	ND5
MT	13587			0.0015932	Imputed_seq	No	NE	NE	0.04	NotSegregating	0	NA	ND5
MT	13588			0.000531067	Imputed_seq	No	NE	NE	0	NotSegregating	0	NA	ND5
MT	13595	BovineHD3200000340	13593	0.0031864	Imputed_HD	Yes	NE	NE	0.01	1	1	1	ND5
MT	13606			0.0015932	Imputed_seq	Yes	NE	NE	0	2	2	1	ND5
MT	13622			0.00212427	Imputed_seq	No	NE	NE	0.5	NotSegregating	0	NA	ND5
MT	13625			0.000531067	Imputed_seq	No	NE	NE	0	NotSegregating	0	NA	ND5
MT	13628			0.000531067	Imputed_seq	No	NE	NE	0	NotSegregating	0	NA	ND5
MT	13630			0.0562931	Imputed_seq	Yes	0.911977	0.831703	1	6	1	0.166667	ND5
MT	13634			0.000531067	Imputed_seq	Yes	NE	NE	0	1	1	1	ND5
MT	13647			0.00690388	Imputed_seq	Yes	NE	NE	0.01	4	4	1	ND5
MT	13650			0.000531067	Imputed_seq	Yes	NE	NE	0	1	1	1	ND5
MT	13652			0.00106213	Imputed_seq	Yes	NE	NE	0	1	1	1	ND5
MT	13655			0.0015932	Imputed_seq	No	NE	NE	0	NotSegregating	0	NA	ND5
MT	13658			0.000531067	Imputed_seq	Yes	NE	NE	0	1	1	1	ND5
MT	13666			0.000531067	Imputed_seq	No	NE	NE	0	NotSegregating	0	NA	ND5
MT	13670			0.000531067	Imputed_seq	No	NE	NE	0.04	NotSegregating	0	NA	ND5
MT	13679			0.0685077	Imputed_seq	Yes	1	1	0.96	5	0	0	ND5
MT	13680			0.000531067	Imputed_seq	Yes	NE	NE	0	1	1	1	ND5
MT	13681			0.000531067	Imputed_seq	Yes	NE	NE	0	1	1	1	ND5
MT	13685			0.00371747	Imputed_seq	No	NE	NE	0.01	NotSegregating	0	NA	ND5
MT	13691	BovineHD3200000342	13689	0.0764737	Imputed_HD	Yes	0.592328	0.350853	1	14	9	0.642857	ND5
MT	13694			0.0690388	Imputed_seq	Yes	1	1	1	5	0	0	ND5
MT	13697			0.0031864	Imputed_seq	No	NE	NE	0	NotSegregating	0	NA	ND5
MT	13706			0.00106213	Imputed_seq	No	NE	NE	0	NotSegregating	0	NA	ND5
MT	13721			0.00106213	Imputed_seq	No	NE	NE	0	NotSegregating	0	NA	ND5
MT	13753			0.0031864	Imputed_seq	Yes	NE	NE	0	1	1	1	ND5
MT	13759			0.00106213	Imputed_seq	No	NE	NE	0	NotSegregating	0	NA	ND5
MT	13760			0.00106213	Imputed_seq	No	NE	NE	0	NotSegregating	0	NA	ND5
MT	13776			0.00212427	Imputed_seq	Yes	NE	NE	0	4	4	1	ND5
MT	13778			0.000531067	Imputed_seq	No	NE	NE	0	NotSegregating	0	NA	ND5
MT	13784			0.00106213	Imputed_seq	Yes	NE	NE	0.2	1	1	1	ND5
MT	13790			0.00106213	Imputed_seq	Yes	NE	NE	0	2	2	1	ND5
MT	13794			0.00106213	Imputed_seq	No	NE	NE	0	NotSegregating	0	NA	ND5
MT	13815			0.000531067	Imputed_seq	Yes	NE	NE	0	1	1	1	ND5
MT	13832			0.00212427	Imputed_seq	No	NE	NE	0.04	NotSegregating	0	NA	ND5
MT	13834			0.00584174	Imputed_seq	Yes	NE	NE	0.01	5	5	1	ND5
MT	13835			0.00212427	Imputed_seq	Yes	NE	NE	0	3	3	1	ND5
MT	13836			0.00106213	Imputed_seq	Yes	NE	NE	0	2	2	1	ND5
MT	13838	BovineHD3200000346	13836	0.00212427	Imputed_HD	Yes	NE	NE	0	2	2	1	ND5
MT	13859			0.00212427	Imputed_seq	No	NE	NE	0.08	NotSegregating	0	NA	ND5
MT	13871			0.0015932	Imputed_seq	No	NE	NE	0	NotSegregating	0	NA	ND5
MT	13880			0.00106213	Imputed_seq	Yes	NE	NE	0	1	1	1	ND5
MT	13884			0.0701009	Imputed_seq	Yes	0.911977	0.831703	1	6	1	0.166667	ND5
MT	13887	BovineHD3200000347	13885	0.000531067	Imputed_HD	Yes	NE	NE	0	1	1	1	ND5
MT	13889			0.000531067	Imputed_seq	No	NE	NE	0	NotSegregating	0	NA	ND5
MT	13895			0.0015932	Imputed_seq	Yes	NE	NE	0	3	3	1	ND5
MT	13901			0.0138078	Imputed_seq	Yes	NE	NE	0.03	9	9	1	ND5
MT	13907			0.00106213	Imputed_seq	No	NE	NE	0	NotSegregating	0	NA	ND5
MT	13910			0.0695698	Imputed_seq	Yes	0.742762	0.551695	1	6	1	0.166667	ND5
MT	13911			0.0695698	Imputed_seq	Yes	1	1	1	5	0	0	ND5
MT	13913			0.0015932	Imputed_seq	No	NE	NE	0	NotSegregating	0	NA	ND5
MT	13939			0.00424854	Imputed_seq	Yes	NE	NE	0	2	2	1	ND6
MT	13941			0.0015932	Imputed_seq	Yes	NE	NE	0	1	1	1	ND6
MT	13966			0.000531067	Imputed_seq	No	NE	NE	0	NotSegregating	0	NA	ND6
MT	13974			0.000531067	Imputed_seq	No	NE	NE	0	NotSegregating	0	NA	ND6
MT	13975			0.00106213	Imputed_seq	Yes	NE	NE	0	2	2	1	ND6
MT	13990			0.00637281	Imputed_seq	Yes	NE	NE	0.01	2	2	1	ND6
MT	13992			0.00106213	Imputed_seq	Yes	NE	NE	0	2	2	1	ND6
MT	13996			0.000531067	Imputed_seq	Yes	NE	NE	0	1	1	1	ND6
MT	14002			0.00265534	Imputed_seq	Yes	NE	NE	0	4	4	1	ND6
MT	14020			0.00265534	Imputed_seq	Yes	NE	NE	0.01	1	1	1	ND6
MT	14023			0.000531067	Imputed_seq	No	NE	NE	0	NotSegregating	0	NA	ND6
MT	14029			0.0371747	Imputed_seq	Yes	1	1	0.73	5	0	0	ND6
MT	14038			0.0801912	Imputed_seq	Yes	0.864326	0.747059	1	8	2	0.25	ND6
MT	14045			0.0031864	Imputed_seq	Yes	NE	NE	0	1	1	1	ND6
MT	14053			0.000531067	Imputed_seq	No	NE	NE	0.04	NotSegregating	0	NA	ND6
MT	14065			0.0249602	Imputed_seq	Yes	NE	NE	0.08	8	8	1	ND6
MT	14068			0.0695698	Imputed_seq	Yes	1	1	1	5	0	0	ND6
MT	14103			0.000531067	Imputed_seq	Yes	NE	NE	0	1	1	1	ND6
MT	14107			0.00106213	Imputed_seq	No	NE	NE	0	NotSegregating	0	NA	ND6
MT	14110			0.00584174	Imputed_seq	Yes	1	1	1	1	0	0	ND6
MT	14122			0.070632	Imputed_seq	Yes	0.911977	0.831703	1	6	1	0.166667	ND6
MT	14124			0.0015932	Imputed_seq	Yes	NE	NE	0	3	3	1	ND6
MT	14128			0.0440786	Imputed_seq	Yes	NE	NE	0	53	53	1	ND6
MT	14131			0.0807223	Imputed_seq	Yes	0.788245	0.621331	0.97	8	3	0.375	ND6
MT	14140			0.0738184	Imputed_seq	Yes	0.843499	0.71149	1	7	2	0.285714	ND6
MT	14152			0.00106213	Imputed_seq	Yes	NE	NE	0	2	2	1	ND6
MT	14155			0.000531067	Imputed_seq	No	NE	NE	0	NotSegregating	0	NA	ND6
MT	14167			0.0015932	Imputed_seq	Yes	NE	NE	0	1	1	1	ND6
MT	14180			0.00106213	Imputed_seq	No	NE	NE	0.01	NotSegregating	0	NA	ND6
MT	14181			0.00265534	Imputed_seq	No	NE	NE	0	NotSegregating	0	NA	ND6
MT	14182			0.000531067	Imputed_seq	No	NE	NE	0	NotSegregating	0	NA	ND6
MT	14191			0.000531067	Imputed_seq	No	NE	NE	0	NotSegregating	0	NA	ND6
MT	14197			0.0015932	Imputed_seq	Yes	NE	NE	0	1	1	1	ND6
MT	14206			0.000531067	Imputed_seq	Yes	NE	NE	0	1	1	1	ND6
MT	14215			0.000531067	Imputed_seq	No	NE	NE	0.01	NotSegregating	0	NA	ND6
MT	14236			0.000531067	Imputed_seq	No	NE	NE	0	NotSegregating	0	NA	ND6
MT	14243			0.000531067	Imputed_seq	Yes	NE	NE	0	1	1	1	ND6
MT	14248			0.00265534	Imputed_seq	Yes	NE	NE	0	5	5	1	ND6
MT	14251			0.000531067	Imputed_seq	Yes	NE	NE	0	1	1	1	ND6
MT	14257			0.0716941	Imputed_seq	Yes	1	1	1	5	0	0	ND6
MT	14262			0.0015932	Imputed_seq	No	NE	NE	0.01	NotSegregating	0	NA	ND6
MT	14281			0.000531067	Imputed_seq	No	NE	NE	0.04	NotSegregating	0	NA	ND6
MT	14287			0.000531067	Imputed_seq	No	NE	NE	0	NotSegregating	0	NA	ND6
MT	14293			0.000531067	Imputed_seq	Yes	NE	NE	0	1	1	1	ND6
MT	14296			0.0031864	Imputed_seq	Yes	NE	NE	0	2	2	1	ND6
MT	14317			0.070632	Imputed_seq	Yes	0.843499	0.71149	1	7	2	0.285714	ND6
MT	14323			0.000531067	Imputed_seq	Yes	NE	NE	0	1	1	1	ND6
MT	14327			0.00212427	Imputed_seq	Yes	NE	NE	0.01	2	2	1	ND6
MT	14344			0.0031864	Imputed_seq	Yes	NE	NE	0	4	4	1	ND6
MT	14348			0.000531067	Imputed_seq	No	NE	NE	0	NotSegregating	0	NA	ND6
MT	14350			0.0015932	Imputed_seq	Yes	NE	NE	0.01	1	1	1	ND6
MT	14352			0.00106213	Imputed_seq	No	NE	NE	0	NotSegregating	0	NA	ND6
MT	14356			0.000531067	Imputed_seq	No	NE	NE	0	NotSegregating	0	NA	ND6
MT	14359			0.000531067	Imputed_seq	No	NE	NE	0.04	NotSegregating	0	NA	ND6
MT	14371			0.0106213	Imputed_seq	No	NE	NE	0	NotSegregating	0	NA	ND6
MT	14374			0.000531067	Imputed_seq	No	NE	NE	0	NotSegregating	0	NA	ND6
MT	14386			0.00477961	Imputed_seq	Yes	NE	NE	0	6	6	1	ND6
MT	14398			0.00106213	Imputed_seq	Yes	NE	NE	0	2	2	1	ND6
MT	14413			0.0701009	Imputed_seq	Yes	0.911977	0.831703	1	6	1	0.166667	ND6
MT	14429			0.0015932	Imputed_seq	No	NE	NE	0.17	NotSegregating	0	NA	ND6
MT	14431			0.00212427	Imputed_seq	Yes	NE	NE	0.01	1	1	1	ND6
MT	14443			0.00424854	Imputed_seq	Yes	NE	NE	0	2	2	1	tRNA-Glu
MT	14449			0.00106213	Imputed_seq	Yes	NE	NE	0	2	2	1	tRNA-Glu
MT	14461			0.00106213	Imputed_seq	Yes	NE	NE	0	1	1	1	tRNA-Glu
MT	14466			0.0106213	Imputed_seq	Yes	NE	NE	0.01	5	5	1	tRNA-Glu
MT	14470			0.00106213	Imputed_seq	No	NE	NE	0	NotSegregating	0	NA	tRNA-Glu
MT	14495			0.0015932	Imputed_seq	Yes	NE	NE	0	1	1	1	tRNA-Glu
MT	14496			0.00106213	Imputed_seq	No	NE	NE	0	NotSegregating	0	NA	tRNA-Glu
MT	14505	BovineHD3200000358	14503	0.0690388	Imputed_HD	Yes	1	1	1	5	0	0	tRNA-Glu
MT	14511			0.000531067	Imputed_seq	No	NE	NE	0	NotSegregating	0	NA	tRNA-Glu
MT	14512			0.000531067	Imputed_seq	No	NE	NE	0	NotSegregating	0	NA	CYTB
MT	14520			0.000531067	Imputed_seq	No	NE	NE	0	NotSegregating	0	NA	CYTB
MT	14533			0.00212427	Imputed_seq	Yes	NE	NE	0	2	2	1	CYTB
MT	14543			0.00106213	Imputed_seq	Yes	NE	NE	0	1	1	1	CYTB
MT	14567			0.000531067	Imputed_seq	No	NE	NE	0	NotSegregating	0	NA	CYTB
MT	14581			0.000531067	Imputed_seq	Yes	NE	NE	0	1	1	1	CYTB
MT	14582			0.00531067	Imputed_seq	Yes	NE	NE	0.04	5	4	0.8	CYTB
MT	14584			0.000531067	Imputed_seq	No	NE	NE	0	NotSegregating	0	NA	CYTB
MT	14600			0.000531067	Imputed_seq	Yes	NE	NE	0	1	1	1	CYTB
MT	14608			0.0695698	Imputed_seq	Yes	1	1	1	5	0	0	CYTB
MT	14611			0.0015932	Imputed_seq	Yes	NE	NE	0	3	3	1	CYTB
MT	14617			0.00212427	Imputed_seq	No	NE	NE	0	NotSegregating	0	NA	CYTB
MT	14626			0.00265534	Imputed_seq	Yes	NE	NE	0	3	3	1	CYTB
MT	14630			0.000531067	Imputed_seq	No	NE	NE	0	NotSegregating	0	NA	CYTB
MT	14641			0.00106213	Imputed_seq	No	NE	NE	0	NotSegregating	0	NA	CYTB
MT	14642			0.00106213	Imputed_seq	Yes	NE	NE	0	2	2	1	CYTB
MT	14680			0.000531067	Imputed_seq	No	NE	NE	0	NotSegregating	0	NA	CYTB
MT	14682			0.0031864	Imputed_seq	No	NE	NE	0	NotSegregating	0	NA	CYTB
MT	14684			0.00265534	Imputed_seq	Yes	NE	NE	0	4	4	1	CYTB
MT	14698			0.000531067	Imputed_seq	No	NE	NE	0	NotSegregating	0	NA	CYTB
MT	14714			0.00106213	Imputed_seq	Yes	NE	NE	0.04	1	1	1	CYTB
MT	14715			0.000531067	Imputed_seq	No	NE	NE	0	NotSegregating	0	NA	CYTB
MT	14719			0.00212427	Imputed_seq	No	NE	NE	0	NotSegregating	0	NA	CYTB
MT	14734			0.00371747	Imputed_seq	Yes	NE	NE	0	3	3	1	CYTB
MT	14740			0.000531067	Imputed_seq	No	NE	NE	0.01	NotSegregating	0	NA	CYTB
MT	14749			0.0015932	Imputed_seq	No	NE	NE	0.11	NotSegregating	0	NA	CYTB
MT	14750			0.000531067	Imputed_seq	Yes	NE	NE	0	1	1	1	CYTB
MT	14757			0.000531067	Imputed_seq	No	NE	NE	0	NotSegregating	0	NA	CYTB
MT	14758			0.000531067	Imputed_seq	No	NE	NE	0.04	NotSegregating	0	NA	CYTB
MT	14759			0.000531067	Imputed_seq	Yes	NE	NE	0	1	1	1	CYTB
MT	14773			0.00265534	Imputed_seq	Yes	NE	NE	0.19	2	2	1	CYTB
MT	14774			0.000531067	Imputed_seq	No	NE	NE	0	NotSegregating	0	NA	CYTB
MT	14776			0.00106213	Imputed_seq	No	NE	NE	0	NotSegregating	0	NA	CYTB
MT	14779			0.000531067	Imputed_seq	No	NE	NE	0	NotSegregating	0	NA	CYTB
MT	14780			0.00106213	Imputed_seq	Yes	NE	NE	0	1	1	1	CYTB
MT	14782			0.000531067	Imputed_seq	Yes	NE	NE	0	1	1	1	CYTB
MT	14800			0.00106213	Imputed_seq	Yes	NE	NE	0	1	1	1	CYTB
MT	14803			0.00106213	Imputed_seq	No	NE	NE	0	NotSegregating	0	NA	CYTB
MT	14807			0.000531067	Imputed_seq	No	NE	NE	0	NotSegregating	0	NA	CYTB
MT	14815			0.000531067	Imputed_seq	Yes	NE	NE	0	1	1	1	CYTB
MT	14819			0.000531067	Imputed_seq	No	NE	NE	0	NotSegregating	0	NA	CYTB
MT	14821			0.0015932	Imputed_seq	Yes	NE	NE	0	3	3	1	CYTB
MT	14827	BovineHD3200000368	14825	0.0722252	Imputed_HD	Yes	1	1	0.13	5	0	0	CYTB
MT	14830			0.000531067	Imputed_seq	No	NE	NE	0	NotSegregating	0	NA	CYTB
MT	14833			0.00690388	Imputed_seq	No	NE	NE	0	NotSegregating	0	NA	CYTB
MT	14836			0.00424854	Imputed_seq	Yes	NE	NE	0	4	4	1	CYTB
MT	14840			0.000531067	Imputed_seq	No	NE	NE	0	NotSegregating	0	NA	CYTB
MT	14843			0.00265534	Imputed_seq	Yes	NE	NE	0	1	1	1	CYTB
MT	14846			0.00106213	Imputed_seq	No	NE	NE	0	NotSegregating	0	NA	CYTB
MT	14849			0.0015932	Imputed_seq	Yes	NE	NE	0.2	1	1	1	CYTB
MT	14860			0.0732873	Imputed_seq	Yes	0.788245	0.621331	1	8	3	0.375	CYTB
MT	14864			0.000531067	Imputed_seq	No	NE	NE	0	NotSegregating	0	NA	CYTB
MT	14882			0.0015932	Imputed_seq	No	NE	NE	0	NotSegregating	0	NA	CYTB
MT	14899			0.0695698	Imputed_seq	Yes	1	1	1	5	0	0	CYTB
MT	14908	BovineHD3200000372	14906	0.00106213	Imputed_HD	No	NE	NE	0	NotSegregating	0	NA	CYTB
MT	14909			0.0015932	Imputed_seq	Yes	NE	NE	0	2	2	1	CYTB
MT	14953			0.000531067	Imputed_seq	Yes	NE	NE	0	1	1	1	CYTB
MT	14956			0.000531067	Imputed_seq	No	NE	NE	0	NotSegregating	0	NA	CYTB
MT	14992			0.0015932	Imputed_seq	Yes	NE	NE	0	1	1	1	CYTB
MT	14998			0.000531067	Imputed_seq	No	NE	NE	0	NotSegregating	0	NA	CYTB
MT	15004			0.000531067	Imputed_seq	No	NE	NE	0	NotSegregating	0	NA	CYTB
MT	15032			0.000531067	Imputed_seq	Yes	NE	NE	0	1	1	1	CYTB
MT	15055			0.000531067	Imputed_seq	No	NE	NE	0	NotSegregating	0	NA	CYTB
MT	15056			0.00106213	Imputed_seq	No	NE	NE	0	NotSegregating	0	NA	CYTB
MT	15064			0.00106213	Imputed_seq	No	NE	NE	0	NotSegregating	0	NA	CYTB
MT	15076			0.0015932	Imputed_seq	No	NE	NE	0	NotSegregating	0	NA	CYTB
MT	15081			0.00212427	Imputed_seq	Yes	NE	NE	0	4	4	1	CYTB
MT	15084			0.0015932	Imputed_seq	No	NE	NE	0.01	NotSegregating	0	NA	CYTB
MT	15086			0.00106213	Imputed_seq	Yes	NE	NE	0	1	1	1	CYTB
MT	15090			0.000531067	Imputed_seq	No	NE	NE	0	NotSegregating	0	NA	CYTB
MT	15092			0.0031864	Imputed_seq	Yes	NE	NE	0	1	1	1	CYTB
MT	15094	BovineHD3200000376	15092	0.000531067	Imputed_HD	No	NE	NE	0.04	NotSegregating	0	NA	CYTB
MT	15095			0.000531067	Imputed_seq	No	NE	NE	0	NotSegregating	0	NA	CYTB
MT	15098			0.0015932	Imputed_seq	No	NE	NE	0	NotSegregating	0	NA	CYTB
MT	15106			0.0015932	Imputed_seq	No	NE	NE	0.01	NotSegregating	0	NA	CYTB
MT	15107			0.0695698	Imputed_seq	Yes	1	1	1	5	0	0	CYTB
MT	15109			0.000531067	Imputed_seq	No	NE	NE	0	NotSegregating	0	NA	CYTB
MT	15118			0.00106213	Imputed_seq	No	NE	NE	0	NotSegregating	0	NA	CYTB
MT	15133			0.0031864	Imputed_seq	Yes	NE	NE	0.01	3	3	1	CYTB
MT	15136			0.0759426	Imputed_seq	Yes	1	1	1	6	0	0	CYTB
MT	15146			0.000531067	Imputed_seq	No	NE	NE	0	NotSegregating	0	NA	CYTB
MT	15148			0.0695698	Imputed_seq	Yes	1	1	1	5	0	0	CYTB
MT	15149			0.0031864	Imputed_seq	No	NE	NE	0	NotSegregating	0	NA	CYTB
MT	15152			0.000531067	Imputed_seq	No	NE	NE	0	NotSegregating	0	NA	CYTB
MT	15155			0.00477961	Imputed_seq	Yes	NE	NE	0.14	4	4	1	CYTB
MT	15158			0.00637281	Imputed_seq	Yes	NE	NE	0.06	2	2	1	CYTB
MT	15159			0.00212427	Imputed_seq	Yes	NE	NE	0	3	3	1	CYTB
MT	15169			0.0180563	Imputed_seq	Yes	NE	NE	0	25	25	1	CYTB
MT	15175			0.000531067	Imputed_seq	No	NE	NE	0	NotSegregating	0	NA	CYTB
MT	15178			0.000531067	Imputed_seq	No	NE	NE	0	NotSegregating	0	NA	CYTB
MT	15181			0.00106213	Imputed_seq	No	NE	NE	0.01	NotSegregating	0	NA	CYTB
MT	15185			0.000531067	Imputed_seq	No	NE	NE	0	NotSegregating	0	NA	CYTB
MT	15187			0.000531067	Imputed_seq	No	NE	NE	0	NotSegregating	0	NA	CYTB
MT	15190			0.0015932	Imputed_seq	Yes	NE	NE	0	2	2	1	CYTB
MT	15192			0.000531067	Imputed_seq	No	NE	NE	0	NotSegregating	0	NA	CYTB
MT	15196			0.0015932	Imputed_seq	Yes	NE	NE	0	1	1	1	CYTB
MT	15201			0.00106213	Imputed_seq	Yes	NE	NE	0	2	2	1	CYTB
MT	15202			0.00212427	Imputed_seq	Yes	NE	NE	0.01	1	1	1	CYTB
MT	15203			0.000531067	Imputed_seq	No	NE	NE	0	NotSegregating	0	NA	CYTB
MT	15208			0.0015932	Imputed_seq	Yes	NE	NE	0	2	2	1	CYTB
MT	15209			0.00106213	Imputed_seq	Yes	NE	NE	0	1	1	1	CYTB
MT	15229			0.000531067	Imputed_seq	No	NE	NE	0	NotSegregating	0	NA	CYTB
MT	15230			0.00212427	Imputed_seq	No	NE	NE	0	NotSegregating	0	NA	CYTB
MT	15240			0.00106213	Imputed_seq	No	NE	NE	0	NotSegregating	0	NA	CYTB
MT	15250			0.000531067	Imputed_seq	No	NE	NE	0	NotSegregating	0	NA	CYTB
MT	15257			0.000531067	Imputed_seq	No	NE	NE	0	NotSegregating	0	NA	CYTB
MT	15262			0.00212427	Imputed_seq	Yes	NE	NE	0.01	1	1	1	CYTB
MT	15267			0.000531067	Imputed_seq	No	NE	NE	0	NotSegregating	0	NA	CYTB
MT	15272			0.000531067	Imputed_seq	No	NE	NE	0	NotSegregating	0	NA	CYTB
MT	15275			0.00212427	Imputed_seq	No	NE	NE	0.01	NotSegregating	0	NA	CYTB
MT	15277			0.000531067	Imputed_seq	No	NE	NE	0	NotSegregating	0	NA	CYTB
MT	15286			0.00106213	Imputed_seq	No	NE	NE	0.04	NotSegregating	0	NA	CYTB
MT	15289			0.0695698	Imputed_seq	Yes	1	1	1	5	0	0	CYTB
MT	15295			0.00212427	Imputed_seq	No	NE	NE	0.01	NotSegregating	0	NA	CYTB
MT	15310	BovineHD3200000384	15308	0.0695698	Imputed_HD	Yes	1	1	1	5	0	0	CYTB
MT	15313			0.0015932	Imputed_seq	Yes	NE	NE	0	3	3	1	CYTB
MT	15328			0.0748805	Imputed_seq	Yes	0.911977	0.831703	0.21	6	1	0.166667	CYTB
MT	15338			0.0015932	Imputed_seq	No	NE	NE	0.01	NotSegregating	0	NA	CYTB
MT	15356			0.00106213	Imputed_seq	No	NE	NE	0	NotSegregating	0	NA	CYTB
MT	15361			0.000531067	Imputed_seq	No	NE	NE	0.08	NotSegregating	0	NA	CYTB
MT	15367			0.00106213	Imputed_seq	No	NE	NE	0.01	NotSegregating	0	NA	CYTB
MT	15370			0.0015932	Imputed_seq	Yes	NE	NE	0	2	2	1	CYTB
MT	15385			0.00106213	Imputed_seq	No	NE	NE	0	NotSegregating	0	NA	CYTB
MT	15398			0.00106213	Imputed_seq	Yes	NE	NE	0	1	1	1	CYTB
MT	15401			0.00584174	Imputed_seq	No	NE	NE	0.08	NotSegregating	0	NA	CYTB
MT	15406			0.0015932	Imputed_seq	Yes	NE	NE	0	1	1	1	CYTB
MT	15415			0.00212427	Imputed_seq	No	NE	NE	0.01	NotSegregating	0	NA	CYTB
MT	15416			0.000531067	Imputed_seq	Yes	NE	NE	0	1	1	1	CYTB
MT	15421			0.00106213	Imputed_seq	No	NE	NE	0	NotSegregating	0	NA	CYTB
MT	15431			0.00212427	Imputed_seq	Yes	NE	NE	0	2	2	1	CYTB
MT	15439			0.00212427	Imputed_seq	Yes	NE	NE	0	3	3	1	CYTB
MT	15462			0.0015932	Imputed_seq	No	NE	NE	0	NotSegregating	0	NA	CYTB
MT	15512			0.0169942	Imputed_seq	Yes	NE	NE	0	4	4	1	CYTB
MT	15514			0.000531067	Imputed_seq	No	NE	NE	0	NotSegregating	0	NA	CYTB
MT	15529			0.0180563	Imputed_seq	Yes	NE	NE	0	25	25	1	CYTB
MT	15538			0.000531067	Imputed_seq	Yes	NE	NE	0	1	1	1	CYTB
MT	15542			0.00106213	Imputed_seq	No	NE	NE	0	NotSegregating	0	NA	CYTB
MT	15544			0.000531067	Imputed_seq	Yes	NE	NE	0	1	1	1	CYTB
MT	15556			0.00106213	Imputed_seq	No	NE	NE	0	NotSegregating	0	NA	CYTB
MT	15562			0.00212427	Imputed_seq	No	NE	NE	0	NotSegregating	0	NA	CYTB
MT	15565			0.0695698	Imputed_seq	Yes	1	1	1	5	0	0	CYTB
MT	15580			0.00106213	Imputed_seq	No	NE	NE	0	NotSegregating	0	NA	CYTB
MT	15583			0.00106213	Imputed_seq	Yes	NE	NE	0	2	2	1	CYTB
MT	15584			0.000531067	Imputed_seq	No	NE	NE	0	NotSegregating	0	NA	CYTB
MT	15589			0.0031864	Imputed_seq	No	NE	NE	0	NotSegregating	0	NA	CYTB
MT	15595			0.0701009	Imputed_seq	Yes	1	1	1	5	0	0	CYTB
MT	15598			0.000531067	Imputed_seq	No	NE	NE	0	NotSegregating	0	NA	CYTB
MT	15601			0.000531067	Imputed_seq	Yes	NE	NE	0	1	1	1	CYTB
MT	15607			0.0701009	Imputed_seq	Yes	0.911977	0.831703	1	6	1	0.166667	CYTB
MT	15618			0.00106213	Imputed_seq	No	NE	NE	0	NotSegregating	0	NA	CYTB
MT	15619			0.0695698	Imputed_seq	Yes	1	1	1	5	0	0	CYTB
MT	15623			0.00212427	Imputed_seq	No	NE	NE	0.01	NotSegregating	0	NA	CYTB
MT	15626			0.000531067	Imputed_seq	No	NE	NE	0	NotSegregating	0	NA	CYTB
MT	15627			0.00265534	Imputed_seq	Yes	NE	NE	0.01	1	1	1	CYTB
MT	15629			0.0754116	Imputed_seq	Yes	1	1	0.98	6	0	0	CYTB
MT	15631			0.0695698	Imputed_seq	Yes	1	1	1	5	0	0	CYTB
MT	15637			0.00371747	Imputed_seq	No	NE	NE	0.01	NotSegregating	0	NA	CYTB
MT	15641			0.00212427	Imputed_seq	Yes	NE	NE	0	4	4	1	CYTB
MT	15644			0.000531067	Imputed_seq	No	NE	NE	0	NotSegregating	0	NA	CYTB
MT	15656			0.00106213	Imputed_seq	No	NE	NE	0	NotSegregating	0	NA	tRNA-Thr
MT	15658			0.00531067	Imputed_seq	Yes	NE	NE	0.01	2	2	1	tRNA-Thr
MT	15671			0.00106213	Imputed_seq	No	NE	NE	0	NotSegregating	0	NA	tRNA-Thr
MT	15675			0.0100903	Imputed_seq	Yes	NE	NE	0.04	1	1	1	tRNA-Thr
MT	15680			0.0031864	Imputed_seq	Yes	NE	NE	0.01	3	3	1	tRNA-Thr
MT	15708			0.00106213	Imputed_seq	No	NE	NE	0.2	NotSegregating	0	NA	tRNA-Thr
MT	15709			0.0015932	Imputed_seq	Yes	NE	NE	0	1	1	1	tRNA-Thr
MT	15711			0.000531067	Imputed_seq	No	NE	NE	0	NotSegregating	0	NA	tRNA-Thr
MT	15712			0.00265534	Imputed_seq	Yes	NE	NE	0	1	1	1	tRNA-Thr
MT	15713			0.00106213	Imputed_seq	No	NE	NE	0.04	NotSegregating	0	NA	tRNA-Thr
MT	15716			0.000531067	Imputed_seq	No	NE	NE	0	NotSegregating	0	NA	tRNA-Thr
MT	15742			0.00743494	Imputed_seq	Yes	NE	NE	0	1	1	1	tRNA-Pro
MT	15743			0.0695698	Imputed_seq	Yes	1	1	1	5	0	0	tRNA-Pro
MT	15753			0.0695698	Imputed_seq	Yes	1	1	1	5	0	0	tRNA-Pro
MT	15778			0.000531067	Imputed_seq	Yes	NE	NE	0	1	1	1	tRNA-Pro
MT	15811			0.000531067	Imputed_seq	Yes	NE	NE	0	1	1	1	D-loop
MT	15816			0.0015932	Imputed_seq	Yes	NE	NE	0.1	1	1	1	D-loop
MT	15820			0.0695698	Imputed_seq	Yes	1	1	1	5	0	0	D-loop
MT	15829			0.00106213	Imputed_seq	No	NE	NE	0	NotSegregating	0	NA	D-loop
MT	15831			0.000531067	Imputed_seq	Yes	NE	NE	0	1	1	1	D-loop
MT	15837			0.000531067	Imputed_seq	Yes	NE	NE	0	1	1	1	D-loop
MT	15839			0.00106213	Imputed_seq	No	NE	NE	0	NotSegregating	0	NA	D-loop
MT	15841			0.000531067	Imputed_seq	Yes	NE	NE	0	1	1	1	D-loop
MT	15846			0.000531067	Imputed_seq	No	NE	NE	0	NotSegregating	0	NA	D-loop
MT	15848			0.000531067	Imputed_seq	No	NE	NE	0	NotSegregating	0	NA	D-loop
MT	15849			0.00584174	Imputed_seq	Yes	NE	NE	0	1	1	1	D-loop
MT	15855			0.00106213	Imputed_seq	No	NE	NE	0	NotSegregating	0	NA	D-loop
MT	15861			0.0015932	Imputed_seq	Yes	NE	NE	0.04	1	1	1	D-loop
MT	15865			0.000531067	Imputed_seq	No	NE	NE	0	NotSegregating	0	NA	D-loop
MT	15879			0.00212427	Imputed_seq	Yes	NE	NE	0.01	2	2	1	D-loop
MT	15880			0.00106213	Imputed_seq	Yes	NE	NE	0	2	2	1	D-loop
MT	15883			0.000531067	Imputed_seq	Yes	NE	NE	0	1	1	1	D-loop
MT	15884			0.00531067	Imputed_seq	Yes	NE	NE	0	5	5	1	D-loop
MT	15885			0.00265534	Imputed_seq	Yes	NE	NE	0.01	2	2	1	D-loop
MT	15888			0.000531067	Imputed_seq	No	NE	NE	0.08	NotSegregating	0	NA	D-loop
MT	15893			0.00106213	Imputed_seq	No	NE	NE	0	NotSegregating	0	NA	D-loop
MT	15902			0.000531067	Imputed_seq	No	NE	NE	0	NotSegregating	0	NA	D-loop
MT	15912			0.0031864	Imputed_seq	No	NE	NE	0	NotSegregating	0	NA	D-loop
MT	15917			0.000531067	Imputed_seq	Yes	NE	NE	0	1	1	1	D-loop
MT	15918			0.000531067	Imputed_seq	Yes	NE	NE	0	1	1	1	D-loop
MT	15922			0.00106213	Imputed_seq	No	NE	NE	0.01	NotSegregating	0	NA	D-loop
MT	15923			0.00424854	Imputed_seq	No	NE	NE	0	NotSegregating	0	NA	D-loop
MT	15929			0.00106213	Imputed_seq	Yes	NE	NE	0	1	1	1	D-loop
MT	15934			0.00265534	Imputed_seq	Yes	NE	NE	0	3	3	1	D-loop
MT	15936			0.00477961	Imputed_seq	Yes	NE	NE	0	1	1	1	D-loop
MT	15941			0.00371747	Imputed_seq	No	NE	NE	0	NotSegregating	0	NA	D-loop
MT	15948			0.00106213	Imputed_seq	No	NE	NE	0	NotSegregating	0	NA	D-loop
MT	15949			0.00690388	Imputed_seq	Yes	NE	NE	0.01	5	5	1	D-loop
MT	15950			0.00106213	Imputed_seq	Yes	NE	NE	0	1	1	1	D-loop
MT	15953			0.0727562	Imputed_seq	Yes	0.911977	0.831703	1	6	1	0.166667	D-loop
MT	15954			0.00265534	Imputed_seq	No	NE	NE	0	NotSegregating	0	NA	D-loop
MT	15955			0.0759426	Imputed_seq	Yes	0.333776	0.111407	1	11	5	0.454545	D-loop
MT	15957			0.0031864	Imputed_seq	Yes	NE	NE	0	3	3	1	D-loop
MT	15959			0.0015932	Imputed_seq	Yes	NE	NE	0.01	1	1	1	D-loop
MT	15961			0.0695698	Imputed_seq	Yes	1	1	0.89	5	0	0	D-loop
MT	15962			0.0031864	Imputed_seq	Yes	NE	NE	0	1	1	1	D-loop
MT	15963			0.00212427	Imputed_seq	Yes	NE	NE	0.01	1	1	1	D-loop
MT	15966			0.00743494	Imputed_seq	Yes	NE	NE	0.01	5	5	1	D-loop
MT	15967			0.0100903	Imputed_seq	Yes	NE	NE	0	7	7	1	D-loop
MT	15968			0.00424854	Imputed_seq	No	NE	NE	0.04	NotSegregating	0	NA	D-loop
MT	15969			0.000531067	Imputed_seq	Yes	NE	NE	0	1	1	1	D-loop
MT	15975			0.0015932	Imputed_seq	No	NE	NE	0	NotSegregating	0	NA	D-loop
MT	15976			0.00265534	Imputed_seq	Yes	NE	NE	0	2	2	1	D-loop
MT	15987			0.0031864	Imputed_seq	No	NE	NE	0	NotSegregating	0	NA	D-loop
MT	15988			0.000531067	Imputed_seq	No	NE	NE	0	NotSegregating	0	NA	D-loop
MT	15990			0.0015932	Imputed_seq	Yes	NE	NE	0	3	3	1	D-loop
MT	15996			0.0685077	Imputed_seq	Yes	0.893553	0.798438	1	4	0	0	D-loop
MT	16002			0.00531067	Imputed_seq	No	NE	NE	0.03	NotSegregating	0	NA	D-loop
MT	16006			0.031333	Imputed_seq	Yes	NE	NE	0.04	40	40	1	D-loop
MT	16010			0.000531067	Imputed_seq	No	NE	NE	0	NotSegregating	0	NA	D-loop
MT	16016			0.00106213	Imputed_seq	Yes	NE	NE	0	2	2	1	D-loop
MT	16017			0.0015932	Imputed_seq	No	NE	NE	0	NotSegregating	0	NA	D-loop
MT	16018			0.00743494	Imputed_seq	Yes	NE	NE	0	7	7	1	D-loop
MT	16021			0.0015932	Imputed_seq	Yes	NE	NE	0	1	1	1	D-loop
MT	16024			0.128518	Imputed_seq	Yes	0.644093	0.414856	0.45	23	10	0.434783	D-loop
MT	16025			0.000531067	Imputed_seq	Yes	NE	NE	0	1	1	1	D-loop
MT	16028			0.00212427	Imputed_seq	No	NE	NE	0.01	NotSegregating	0	NA	D-loop
MT	16036			0.000531067	Imputed_seq	No	NE	NE	0	NotSegregating	0	NA	D-loop
MT	16038			0.000531067	Imputed_seq	Yes	NE	NE	0	1	1	1	D-loop
MT	16041			0.0015932	Imputed_seq	Yes	NE	NE	0	1	1	1	D-loop
MT	16044	BovineHD3200000399	16042	0.0446097	Imputed_HD	Yes	NE	NE	0.1	20	20	1	D-loop
MT	16049			0.00637281	Imputed_seq	Yes	NE	NE	0	3	3	1	D-loop
MT	16051			0.0833776	Imputed_seq	Yes	0.641061	0.410959	0.2	12	7	0.583333	D-loop
MT	16052			0.0924057	Imputed_seq	Yes	0.547833	0.300121	0.37	17	9	0.529412	D-loop
MT	16053			0.00902815	Imputed_seq	Yes	NE	NE	0.01	2	2	1	D-loop
MT	16054			0.000531067	Imputed_seq	No	NE	NE	0	NotSegregating	0	NA	D-loop
MT	16055			0.00424854	Imputed_seq	Yes	NE	NE	0.31	1	1	1	D-loop
MT	16056			0.00371747	Imputed_seq	Yes	NE	NE	0	3	3	1	D-loop
MT	16057			0.0106213	Imputed_seq	Yes	NE	NE	0.14	2	2	1	D-loop
MT	16060			0.0934679	Imputed_seq	Yes	0.592328	0.350853	0.21	14	9	0.642857	D-loop
MT	16063			0.00212427	Imputed_seq	Yes	NE	NE	0	2	2	1	D-loop
MT	16064			0.00371747	Imputed_seq	Yes	NE	NE	0.01	2	2	1	D-loop
MT	16069			0.0031864	Imputed_seq	Yes	NE	NE	0	4	4	1	D-loop
MT	16070			0.0111524	Imputed_seq	Yes	NE	NE	0.3	3	3	1	D-loop
MT	16071			0.00212427	Imputed_seq	Yes	NE	NE	0.08	2	2	1	D-loop
MT	16072			0.0015932	Imputed_seq	No	NE	NE	0.01	NotSegregating	0	NA	D-loop
MT	16075			0.00106213	Imputed_seq	Yes	NE	NE	0	2	2	1	D-loop
MT	16076			0.135422	Imputed_seq	Yes	0.289333	0.0837139	0.21	54	49	0.907407	D-loop
MT	16078			0.00371747	Imputed_seq	Yes	NE	NE	0.01	4	4	1	D-loop
MT	16084			0.0701009	Imputed_seq	Yes	1	1	1	5	0	0	D-loop
MT	16085			0.00477961	Imputed_seq	Yes	NE	NE	0.07	2	2	1	D-loop
MT	16086			0.0690388	Imputed_seq	Yes	0.742433	0.551207	0.92	9	4	0.444444	D-loop
MT	16087			0.0276155	Imputed_seq	Yes	NE	NE	0.01	1	1	1	D-loop
MT	16088			0.00212427	Imputed_seq	Yes	NE	NE	0.14	1	1	1	D-loop
MT	16094			0.00531067	Imputed_seq	Yes	NE	NE	0.01	5	5	1	D-loop
MT	16095			0.0196495	Imputed_seq	Yes	NE	NE	0.15	5	5	1	D-loop
MT	16096			0.00265534	Imputed_seq	No	NE	NE	0.08	NotSegregating	0	NA	D-loop
MT	16101			0.00265534	Imputed_seq	No	NE	NE	0.04	NotSegregating	0	NA	D-loop
MT	16103			0.00212427	Imputed_seq	Yes	NE	NE	0	1	1	1	D-loop
MT	16104			0.0685077	Imputed_seq	Yes	1	1	1	5	0	0	D-loop
MT	16106			0.000531067	Imputed_seq	No	NE	NE	0	NotSegregating	0	NA	D-loop
MT	16110			0.00902815	Imputed_seq	Yes	NE	NE	0.18	4	4	1	D-loop
MT	16111			0.0823155	Imputed_seq	Yes	0.703639	0.495108	1	10	5	0.5	D-loop
MT	16112			0.0488582	Imputed_seq	Yes	NE	NE	0	53	53	1	D-loop
MT	16113			0.00106213	Imputed_seq	No	NE	NE	0.01	NotSegregating	0	NA	D-loop
MT	16114			0.00690388	Imputed_seq	Yes	NE	NE	0.39	3	3	1	D-loop
MT	16115	BovineHD3200000401	16113	0.159851	Imputed_HD	Yes	0.75669	0.57258	0.16	17	4	0.235294	D-loop
MT	16116			0.00106213	Imputed_seq	No	NE	NE	0.04	NotSegregating	0	NA	D-loop
MT	16118			0.0690388	Imputed_seq	Yes	1	1	0.92	5	0	0	D-loop
MT	16120			0.00106213	Imputed_seq	Yes	NE	NE	0	1	1	1	D-loop
MT	16123			0.0886883	Imputed_seq	Yes	0.67023	0.449208	0.97	11	6	0.545455	D-loop
MT	16124			0.0929368	Imputed_seq	Yes	0.520299	0.270711	0.12	18	13	0.722222	D-loop
MT	16127			0.00212427	Imputed_seq	Yes	NE	NE	0	3	3	1	D-loop
MT	16128			0.00743494	Imputed_seq	Yes	NE	NE	0.11	7	7	1	D-loop
MT	16129			0.00902815	Imputed_seq	Yes	NE	NE	0.01	2	2	1	D-loop
MT	16130			0.00212427	Imputed_seq	Yes	NE	NE	0	1	1	1	D-loop
MT	16132			0.0716941	Imputed_seq	Yes	0.742433	0.551207	1	9	4	0.444444	D-loop
MT	16133			0.00265534	Imputed_seq	Yes	NE	NE	0.01	1	1	1	D-loop
MT	16135			0.0122146	Imputed_seq	Yes	NE	NE	0	10	10	1	D-loop
MT	16137	BovineHD3200000402	16135	0.0143388	Imputed_HD	Yes	NE	NE	0.01	11	11	1	D-loop
MT	16139			0.0727562	Imputed_seq	Yes	0.911977	0.831703	0.87	6	1	0.166667	D-loop
MT	16140			0.0876261	Imputed_seq	Yes	0.592328	0.350853	0.21	14	9	0.642857	D-loop
MT	16141			0.0323951	Imputed_seq	Yes	NE	NE	0.18	12	12	1	D-loop
MT	16142			0.0015932	Imputed_seq	No	NE	NE	0.01	NotSegregating	0	NA	D-loop
MT	16143			0.0329262	Imputed_seq	Yes	NE	NE	0.01	7	6	0.857143	D-loop
MT	16144			0.0695698	Imputed_seq	Yes	0.616061	0.379532	1	7	2	0.285714	D-loop
MT	16149			0.079129	Imputed_seq	Yes	0.6153	0.378594	0.92	13	8	0.615385	D-loop
MT	16150			0.00265534	Imputed_seq	Yes	NE	NE	0.04	1	1	1	D-loop
MT	16164			0.000531067	Imputed_seq	No	NE	NE	0	NotSegregating	0	NA	D-loop
MT	16166			0.00849708	Imputed_seq	Yes	NE	NE	0.02	6	6	1	D-loop
MT	16167			0.00265534	Imputed_seq	Yes	NE	NE	0	1	1	1	D-loop
MT	16169			0.00212427	Imputed_seq	No	NE	NE	0	NotSegregating	0	NA	D-loop
MT	16187			0.0276155	Imputed_seq	Yes	NE	NE	0.09	10	10	1	D-loop
MT	16197			0.0185874	Imputed_seq	Yes	NE	NE	0.03	11	11	1	D-loop
MT	16198			0.0732873	Imputed_seq	Yes	0.843499	0.71149	1	7	2	0.285714	D-loop
MT	16199			0.00690388	Imputed_seq	Yes	NE	NE	0.07	2	2	1	D-loop
MT	16202			0.0695698	Imputed_seq	Yes	0.48175	0.232083	1	9	4	0.444444	D-loop
MT	16204	BovineHD3200000405	16202	0.000531067	Imputed_HD	No	NE	NE	0	NotSegregating	0	NA	D-loop
MT	16207			0.0015932	Imputed_seq	Yes	NE	NE	0	1	1	1	D-loop
MT	16211			0.000531067	Imputed_seq	No	NE	NE	0.14	NotSegregating	0	NA	D-loop
MT	16230			0.00371747	Imputed_seq	Yes	NE	NE	0	1	1	1	D-loop
MT	16231			0.0770048	Imputed_seq	Yes	0.67023	0.449208	1	11	6	0.545455	D-loop
MT	16233	BovineHD3200000406	16231	0.0398301	Imputed_HD	Yes	NE	NE	0.03	28	28	1	D-loop
MT	16234			0.0212427	Imputed_seq	Yes	NE	NE	0	5	5	1	D-loop
MT	16244			0.000531067	Imputed_seq	No	NE	NE	0	NotSegregating	0	NA	D-loop
MT	16247			0.000531067	Imputed_seq	No	NE	NE	0	NotSegregating	0	NA	D-loop
MT	16248			0.000531067	Imputed_seq	No	NE	NE	0.01	NotSegregating	0	NA	D-loop
MT	16249			0.103027	Imputed_seq	Yes	0.53592	0.287211	0.94	17	12	0.705882	D-loop
MT	16251			0.000531067	Imputed_seq	Yes	NE	NE	0	1	1	1	D-loop
MT	16252	BovineHD3200000407	16250	0.0276155	Imputed_HD	Yes	NE	NE	0.01	23	23	1	D-loop
MT	16257			0.133829	Imputed_seq	Yes	0.51696	0.267247	0.41	22	13	0.590909	D-loop
MT	16262			0.0276155	Imputed_seq	Yes	NE	NE	0	14	13	0.928571	D-loop
MT	16266			0.0031864	Imputed_seq	No	NE	NE	0	NotSegregating	0	NA	D-loop
MT	16296			0.00424854	Imputed_seq	Yes	NE	NE	0.16	2	2	1	D-loop
MT	16297			0.0015932	Imputed_seq	Yes	NE	NE	0	1	1	1	D-loop
MT	16303			0.107807	Imputed_seq	Yes	0.378435	0.143213	0.96	33	28	0.848485	D-loop
MT	16318			0.00477961	Imputed_seq	Yes	-0.00617032	3.80729e-05	0.66	5	3	0.6	D-loop

## Sheet: Table S4
Additional file 1 Table S4. GWAS results for milk traits using 9515 cows with real mitochondrial xt-50k genotypes and imputed sequence variants (DR2> 0.9)
SNP_tested	Dr2	MAF	Imputed/Genotyped?	p(Milk yield)	p(Fat yield)	p (Protein yield)
166	1	0.380662	Imputed_seq	0.00733188	0.657705	0.0279564
190		0.0929059	Genotyped	0.461824	0.311532	0.386844
206	1	0.380662	Imputed_seq	0.00733188	0.657705	0.0279564
233	0.94	0.380662	Imputed_seq	0.00733188	0.657705	0.0279564
234	0.94	0.380662	Imputed_seq	0.00733188	0.657705	0.0279564
249	1	0.380662	Imputed_seq	0.00733188	0.657705	0.0279564
250	1	0.380662	Imputed_seq	0.00733188	0.657705	0.0279564
297	1	0.380662	Imputed_seq	0.00733188	0.657705	0.0279564
301	1	0.380662	Imputed_seq	0.00733188	0.657705	0.0279564
498	1	0.0806096	Imputed_seq	0.360689	0.170769	0.286372
519	1	0.380662	Imputed_seq	0.00733188	0.657705	0.0279564
548	1	0.00420389	Imputed_seq	0.12521	0.707924	0.0639958
724	1	0.380662	Imputed_seq	0.00733188	0.657705	0.0279564
739	1	0.380662	Imputed_seq	0.00733188	0.657705	0.0279564
763	1	0.380662	Imputed_seq	0.00733188	0.657705	0.0279564
818	1	0.380662	Imputed_seq	0.00733188	0.657705	0.0279564
893	1	0.000210194	Imputed_seq	0.540169	0.394199	0.76598
1160	1	0.380662	Imputed_seq	0.00733188	0.657705	0.0279564
1476	1	0.380662	Imputed_seq	0.00733188	0.657705	0.0279564
1494	1	0.380662	Imputed_seq	0.00733188	0.657705	0.0279564
1595	1	0.403678	Imputed_seq	0.0147085	0.309113	0.0523693
1679	1	0.380662	Imputed_seq	0.00733188	0.657705	0.0279564
1826	1	0.380662	Imputed_seq	0.00733188	0.657705	0.0279564
1871	1	0.380662	Imputed_seq	0.00733188	0.657705	0.0279564
2018	1	0.380662	Imputed_seq	0.00733188	0.657705	0.0279564
2101	1	0.380662	Imputed_seq	0.00733188	0.657705	0.0279564
2560		0.380662	Genotyped	0.00733188	0.657705	0.0279564
2577	1	0.380662	Imputed_seq	0.00733188	0.657705	0.0279564
2955	1	0.380662	Imputed_seq	0.00733188	0.657705	0.0279564
2979	1	0.380662	Imputed_seq	0.00733188	0.657705	0.0279564
3073	1	0.380662	Imputed_seq	0.00733188	0.657705	0.0279564
3138	1	0.380662	Imputed_seq	0.00733188	0.657705	0.0279564
3147	1	0.380662	Imputed_seq	0.00733188	0.657705	0.0279564
3243	1	0.380662	Imputed_seq	0.00733188	0.657705	0.0279564
3327	1	0.380662	Imputed_seq	0.00733188	0.657705	0.0279564
3337	1	0.380662	Imputed_seq	0.00733188	0.657705	0.0279564
3357		0.00914346	Genotyped	0.207092	0.190056	0.680622
3381	1	0.380662	Imputed_seq	0.00733188	0.657705	0.0279564
3441	1	0.380662	Imputed_seq	0.00733188	0.657705	0.0279564
3537	1	0.380662	Imputed_seq	0.00733188	0.657705	0.0279564
3552	0.93	0.380662	Imputed_seq	0.00733188	0.657705	0.0279564
3602	1	0.380662	Imputed_seq	0.00733188	0.657705	0.0279564
3795	1	0.380662	Imputed_seq	0.00733188	0.657705	0.0279564
3831	1	0.380662	Imputed_seq	0.00733188	0.657705	0.0279564
3876	1	0.380662	Imputed_seq	0.00733188	0.657705	0.0279564
3933	1	0.380662	Imputed_seq	0.00733188	0.657705	0.0279564
3978	1	0.380662	Imputed_seq	0.00733188	0.657705	0.0279564
3987	1	0.380662	Imputed_seq	0.00733188	0.657705	0.0279564
4002	1	0.380662	Imputed_seq	0.00733188	0.657705	0.0279564
4444	1	0.380662	Imputed_seq	0.00733188	0.657705	0.0279564
4549	1	0.000210194	Imputed_seq	0.540169	0.394199	0.76598
4564	1	0.380662	Imputed_seq	0.00733188	0.657705	0.0279564
4732	1	0.380662	Imputed_seq	0.00733188	0.657705	0.0279564
4735	1	0.380662	Imputed_seq	0.00733188	0.657705	0.0279564
4771	1	0.380662	Imputed_seq	0.00733188	0.657705	0.0279564
4873	1	0.380662	Imputed_seq	0.00733188	0.657705	0.0279564
4939	1	0.380662	Imputed_seq	0.00733188	0.657705	0.0279564
4990	1	0.380662	Imputed_seq	0.00733188	0.657705	0.0279564
5616	1	0.380662	Imputed_seq	0.00733188	0.657705	0.0279564
5745	1	0.380662	Imputed_seq	0.00733188	0.657705	0.0279564
5785	1	0.380662	Imputed_seq	0.00733188	0.657705	0.0279564
5892	1	0.380662	Imputed_seq	0.00733188	0.657705	0.0279564
6000	1	0.380662	Imputed_seq	0.00733188	0.657705	0.0279564
6117	1	0.380662	Imputed_seq	0.00733188	0.657705	0.0279564
6237	1	0.380662	Imputed_seq	0.00733188	0.657705	0.0279564
6342	1	0.380662	Imputed_seq	0.00733188	0.657705	0.0279564
6369		0.380662	Genotyped	0.00733188	0.657705	0.0279564
6381	1	0.380662	Imputed_seq	0.00733188	0.657705	0.0279564
6438	1	0.380662	Imputed_seq	0.00733188	0.657705	0.0279564
6462	1	0.380662	Imputed_seq	0.00733188	0.657705	0.0279564
6774	1	0.380662	Imputed_seq	0.00733188	0.657705	0.0279564
6883	1	0.380662	Imputed_seq	0.00733188	0.657705	0.0279564
6924	1	0.380662	Imputed_seq	0.00733188	0.657705	0.0279564
7332	1	0.380662	Imputed_seq	0.00733188	0.657705	0.0279564
7358	1	0.380662	Imputed_seq	0.00733188	0.657705	0.0279564
7360	1	0.380662	Imputed_seq	0.00733188	0.657705	0.0279564
7363	1	0.380662	Imputed_seq	0.00733188	0.657705	0.0279564
7516	1	0.380662	Imputed_seq	0.00733188	0.657705	0.0279564
7544		0.164477	Genotyped	0.124881	0.155136	0.194241
7832	1	0.380662	Imputed_seq	0.00733188	0.657705	0.0279564
7853	1	0.380662	Imputed_seq	0.00733188	0.657705	0.0279564
7894	0.99	0.00893326	Imputed_seq	0.238818	0.143463	0.642565
8047	1	0.380662	Imputed_seq	0.00733188	0.657705	0.0279564
8170	1	0.380662	Imputed_seq	0.00733188	0.657705	0.0279564
8196	1	0.380662	Imputed_seq	0.00733188	0.657705	0.0279564
8212	1	0.380662	Imputed_seq	0.00733188	0.657705	0.0279564
8287	1	0.380662	Imputed_seq	0.00733188	0.657705	0.0279564
8310	1	0.380662	Imputed_seq	0.00733188	0.657705	0.0279564
8328		0.0100893	Genotyped	0.726202	0.393117	0.291536
8372	1	0.380662	Imputed_seq	0.00733188	0.657705	0.0279564
8468	1	0.380662	Imputed_seq	0.00733188	0.657705	0.0279564
8496	1	0.380662	Imputed_seq	0.00733188	0.657705	0.0279564
8505	1	0.380662	Imputed_seq	0.00733188	0.657705	0.0279564
8516	1	0.380662	Imputed_seq	0.00733188	0.657705	0.0279564
8751	1	0.380662	Imputed_seq	0.00733188	0.657705	0.0279564
8986	1	0.380662	Imputed_seq	0.00733188	0.657705	0.0279564
9007	1	0.380662	Imputed_seq	0.00733188	0.657705	0.0279564
9040	1	0.380662	Imputed_seq	0.00733188	0.657705	0.0279564
9070		0.380662	Genotyped	0.00733188	0.657705	0.0279564
9247	1	0.380662	Imputed_seq	0.00733188	0.657705	0.0279564
9304	1	0.380662	Imputed_seq	0.00733188	0.657705	0.0279564
9482	1	0.380662	Imputed_seq	0.00733188	0.657705	0.0279564
9583	1	0.380662	Imputed_seq	0.00733188	0.657705	0.0279564
9604	1	0.380662	Imputed_seq	0.00733188	0.657705	0.0279564
9731		0.0156595	Genotyped	0.592704	0.131234	0.632468
9769	1	0.380662	Imputed_seq	0.00733188	0.657705	0.0279564
9893	1	0.380662	Imputed_seq	0.00733188	0.657705	0.0279564
9932	1	0.380662	Imputed_seq	0.00733188	0.657705	0.0279564
9980		0.380662	Genotyped	0.00733188	0.657705	0.0279564
9992	1	0.000210194	Imputed_seq	0.540169	0.394199	0.76598
10041	1	0.380662	Imputed_seq	0.00733188	0.657705	0.0279564
10068	1	0.380662	Imputed_seq	0.00733188	0.657705	0.0279564
10073	1	0.380662	Imputed_seq	0.00733188	0.657705	0.0279564
10139	1	0.380662	Imputed_seq	0.00733188	0.657705	0.0279564
10155	1	0.380662	Imputed_seq	0.00733188	0.657705	0.0279564
10270	1	0.380662	Imputed_seq	0.00733188	0.657705	0.0279564
10324	1	0.380662	Imputed_seq	0.00733188	0.657705	0.0279564
10333	1	0.380662	Imputed_seq	0.00733188	0.657705	0.0279564
10447	1	0.380662	Imputed_seq	0.00733188	0.657705	0.0279564
10592	1	0.380662	Imputed_seq	0.00733188	0.657705	0.0279564
10623	1	0.380662	Imputed_seq	0.00733188	0.657705	0.0279564
10693	1	0.380662	Imputed_seq	0.00733188	0.657705	0.0279564
10851	0.94	0.380662	Imputed_seq	0.00733188	0.657705	0.0279564
11002	1	0.380662	Imputed_seq	0.00733188	0.657705	0.0279564
11037	0.93	0.380662	Imputed_seq	0.00733188	0.657705	0.0279564
11070	1	0.380662	Imputed_seq	0.00733188	0.657705	0.0279564
11136	1	0.380662	Imputed_seq	0.00733188	0.657705	0.0279564
11202	1	0.380662	Imputed_seq	0.00733188	0.657705	0.0279564
11268	1	0.380662	Imputed_seq	0.00733188	0.657705	0.0279564
11331	1	0.380662	Imputed_seq	0.00733188	0.657705	0.0279564
11409	1	0.380662	Imputed_seq	0.00733188	0.657705	0.0279564
11421	1	0.380662	Imputed_seq	0.00733188	0.657705	0.0279564
11805	0.93	0.380662	Imputed_seq	0.00733188	0.657705	0.0279564
11844	1	0.380662	Imputed_seq	0.00733188	0.657705	0.0279564
12137	1	0.380662	Imputed_seq	0.00733188	0.657705	0.0279564
12180	1	0.380662	Imputed_seq	0.00733188	0.657705	0.0279564
12236	1	0.380662	Imputed_seq	0.00733188	0.657705	0.0279564
12379	1	0.380662	Imputed_seq	0.00733188	0.657705	0.0279564
12435	1	0.380662	Imputed_seq	0.00733188	0.657705	0.0279564
12470	1	0.380662	Imputed_seq	0.00733188	0.657705	0.0279564
12471	1	0.380662	Imputed_seq	0.00733188	0.657705	0.0279564
12515	1	0.380662	Imputed_seq	0.00733188	0.657705	0.0279564
12527	0.95	0.0806096	Imputed_seq	0.360689	0.170769	0.286372
12674	1	0.380662	Imputed_seq	0.00733188	0.657705	0.0279564
12677	1	0.380662	Imputed_seq	0.00733188	0.657705	0.0279564
12686	1	0.380662	Imputed_seq	0.00733188	0.657705	0.0279564
12732		0.00126117	Genotyped	0.645988	0.199138	0.624974
12752	1	0.380662	Imputed_seq	0.00733188	0.657705	0.0279564
12902	1	0.380662	Imputed_seq	0.00733188	0.657705	0.0279564
12925	1	0.380662	Imputed_seq	0.00733188	0.657705	0.0279564
12926	1	0.380662	Imputed_seq	0.00733188	0.657705	0.0279564
13007	0.93	0.380662	Imputed_seq	0.00733188	0.657705	0.0279564
13058	1	0.380662	Imputed_seq	0.00733188	0.657705	0.0279564
13100	1	0.380662	Imputed_seq	0.00733188	0.657705	0.0279564
13103	1	0.380662	Imputed_seq	0.00733188	0.657705	0.0279564
13106	1	0.380662	Imputed_seq	0.00733188	0.657705	0.0279564
13203	1	0.164477	Imputed_seq	0.124881	0.155136	0.194241
13277	1	0.380662	Imputed_seq	0.00733188	0.657705	0.0279564
13373	1	0.380662	Imputed_seq	0.00733188	0.657705	0.0279564
13382	1	0.380662	Imputed_seq	0.00733188	0.657705	0.0279564
13394	1	0.000210194	Imputed_seq	0.540169	0.394199	0.76598
13435	1	0.380662	Imputed_seq	0.00733188	0.657705	0.0279564
13439	1	0.380662	Imputed_seq	0.00733188	0.657705	0.0279564
13556	1	0.380662	Imputed_seq	0.00733188	0.657705	0.0279564
13566	1	0.380662	Imputed_seq	0.00733188	0.657705	0.0279564
13586	1	0.380662	Imputed_seq	0.00733188	0.657705	0.0279564
13630	0.94	0.380662	Imputed_seq	0.00733188	0.657705	0.0279564
13679	1	0.380662	Imputed_seq	0.00733188	0.657705	0.0279564
13691	1	0.380662	Imputed_seq	0.00733188	0.657705	0.0279564
13694	1	0.380662	Imputed_seq	0.00733188	0.657705	0.0279564
13759	1	0.00893326	Imputed_seq	0.238818	0.143463	0.642565
13884	1	0.380662	Imputed_seq	0.00733188	0.657705	0.0279564
13910	1	0.380662	Imputed_seq	0.00733188	0.657705	0.0279564
13911	1	0.380662	Imputed_seq	0.00733188	0.657705	0.0279564
14038	1	0.380662	Imputed_seq	0.00733188	0.657705	0.0279564
14068	1	0.380662	Imputed_seq	0.00733188	0.657705	0.0279564
14122	1	0.380662	Imputed_seq	0.00733188	0.657705	0.0279564
14131	0.93	0.380662	Imputed_seq	0.00733188	0.657705	0.0279564
14140	0.93	0.380662	Imputed_seq	0.00733188	0.657705	0.0279564
14257	1	0.380662	Imputed_seq	0.00733188	0.657705	0.0279564
14317	1	0.380662	Imputed_seq	0.00733188	0.657705	0.0279564
14413	0.93	0.380662	Imputed_seq	0.00733188	0.657705	0.0279564
14418		0.380662	Genotyped	0.00733188	0.657705	0.0279564
14436		0.000840778	Genotyped	0.884643	0.321987	0.848524
14505	1	0.380662	Imputed_seq	0.00733188	0.657705	0.0279564
14525		0.164687	Genotyped	0.138608	0.174043	0.231984
14608	1	0.380662	Imputed_seq	0.00733188	0.657705	0.0279564
14827	1	0.380662	Imputed_seq	0.00733188	0.657705	0.0279564
14860	0.93	0.380662	Imputed_seq	0.00733188	0.657705	0.0279564
14899	1	0.380662	Imputed_seq	0.00733188	0.657705	0.0279564
15107	1	0.380662	Imputed_seq	0.00733188	0.657705	0.0279564
15136	1	0.380662	Imputed_seq	0.00733188	0.657705	0.0279564
15148	1	0.380662	Imputed_seq	0.00733188	0.657705	0.0279564
15230	1	0.00420389	Imputed_seq	0.12521	0.707924	0.0639958
15289	1	0.380662	Imputed_seq	0.00733188	0.657705	0.0279564
15310	1	0.380662	Imputed_seq	0.00733188	0.657705	0.0279564
15328	1	0.380662	Imputed_seq	0.00733188	0.657705	0.0279564
15565	1	0.380662	Imputed_seq	0.00733188	0.657705	0.0279564
15589	0.96	0.00893326	Imputed_seq	0.238818	0.143463	0.642565
15595	1	0.380662	Imputed_seq	0.00733188	0.657705	0.0279564
15607	1	0.380662	Imputed_seq	0.00733188	0.657705	0.0279564
15619	1	0.380662	Imputed_seq	0.00733188	0.657705	0.0279564
15629	1	0.380662	Imputed_seq	0.00733188	0.657705	0.0279564
15631	1	0.380662	Imputed_seq	0.00733188	0.657705	0.0279564
15743	1	0.380662	Imputed_seq	0.00733188	0.657705	0.0279564
15753	1	0.380662	Imputed_seq	0.00733188	0.657705	0.0279564
15820	1	0.380662	Imputed_seq	0.00733188	0.657705	0.0279564
15953	1	0.380662	Imputed_seq	0.00733188	0.657705	0.0279564
15955	1	0.380662	Imputed_seq	0.00733188	0.657705	0.0279564
15961	0.94	0.380662	Imputed_seq	0.00733188	0.657705	0.0279564
15996	1	0.371729	Imputed_seq	0.0137827	0.463435	0.0214378
16024	0.93	0.454861	Imputed_seq	0.143218	0.525538	0.241867
16076	0.92	0.380662	Imputed_seq	0.00733188	0.657705	0.0279564
16084	1	0.380662	Imputed_seq	0.00733188	0.657705	0.0279564
16086	1	0.380662	Imputed_seq	0.00733188	0.657705	0.0279564
16104	0.94	0.380662	Imputed_seq	0.00733188	0.657705	0.0279564
16111	1	0.380662	Imputed_seq	0.00733188	0.657705	0.0279564
16115	1	0.454651	Imputed_seq	0.132662	0.556307	0.212306
16118	1	0.380662	Imputed_seq	0.00733188	0.657705	0.0279564
16123	1	0.380662	Imputed_seq	0.00733188	0.657705	0.0279564
16139	1	0.380662	Imputed_seq	0.00733188	0.657705	0.0279564
16140	1	0.380662	Imputed_seq	0.00733188	0.657705	0.0279564
16144	1	0.380662	Imputed_seq	0.00733188	0.657705	0.0279564
16149	0.96	0.380662	Imputed_seq	0.00733188	0.657705	0.0279564
16198	1	0.380662	Imputed_seq	0.00733188	0.657705	0.0279564
16202	1	0.380662	Imputed_seq	0.00733188	0.657705	0.0279564
16231	1	0.380662	Imputed_seq	0.00733188	0.657705	0.0279564
16249	0.9	0.376458	Imputed_seq	0.0128226	0.692559	0.0498752
16303	0.91	0.380662	Imputed_seq	0.00733188	0.657705	0.0279564
